# Supplementary material for: Comparative genomics-based development of a LAMP assay for rapid and reliable in-field detection of Fusarium oxysporum f. sp. cubense tropical race 4
Source: PLoS One. 2026 Apr 29;21(4):e0347645. doi: 10.1371/journal.pone.0347645 (PMC13127957; doi:10.1371/journal.pone.0347645)
Supplement: S1 Table — (XLSX) [file pone.0347645.s005.xlsx]

## Sheet: Genomic Data Table
Genome_ID	Isolate_code	Target /Non-Target	Race	Data Type	Clade / Foc-SC*	Species	VCG	Cultivar	Country	Region	Genomic Data Source	GenBank_assembly	Link
Genome_1	CAV_092_ONT	Non Target	STR4	ONT	A/1	F. oxysporum f.sp. cubense	0120	Gran Nain	South Africa	Kiepersol	CIRAD
Genome_2	CAV_807_ONT	Target	TR4	ONT	A/2	F. oxysporum f.sp. cubense	01213/16	Pisang Kepok	Indonesia		CIRAD
Genome_3	CAV_180_ONT	Non Target	Race 4	ONT	A/2	F. oxysporum f.sp. cubense	0121	Cavendish	Taiwan		CIRAD
Genome_5	CAV_3049_ONT	Target	TR4	ONT	A/2	F. oxysporum f.sp. cubense	01213/16	Cavendish	Mozambique	Matanuska_Metocheria	CIRAD
Genome_6	TWN0001	Target	TR4	ONT	A/2	F. oxysporum f.sp. cubense	01213/16		Taiwan		CIRAD
Genome_7	TWN0002	Target	TR4	ONT	A/2	F. oxysporum f.sp. cubense	01213/16		Taiwan		CIRAD
Genome_8	CAV_3887_ONT	Target	TR4	ONT	A/2	F. oxysporum f.sp. cubense	01213/16	Baxi_(AAA)	China	LeDong_Fulus	CIRAD
Genome_9	CAV_887_ONT	Target	TR4	ONT	A/2	F. oxysporum f.sp. cubense	01213/16	Mysore_or_Rastali(AAB)	Malaysia	Road_KL-Bentong_Pahang	CIRAD
Genome_12	CAV_308_ONT	Target	TR4	ONT	A/2	F. oxysporum f.sp. cubense	01213/16	Pisang berangan	Indonesia	Mojokerta, East Java, Indonesia	CIRAD
Genome_13	CAV_831_ONT	Target	TR4	ONT	A/2	F. oxysporum f.sp. cubense	01213/16	Pisang_Raja_Sereh	Indonesia	SPP_Palopo	CIRAD
Genome_14	CAV_842_ONT	Target	TR4	ONT	A/2	F. oxysporum f.sp. cubense	01213/16	Cavendish	Indonesia	GAI_Golea	CIRAD
Genome_16	TWN0003	Non Target	Race 4	ONT	A/2	F. oxysporum f.sp. cubense	0121	Cavendish	Taiwan		CIRAD
Genome_17	TWN0004	Non Target	Race 4	ONT	A/2	F. oxysporum f.sp. cubense	0121	Gros Michel	Taiwan		CIRAD
Genome_19	TWN0005	Non Target	Race 4	ONT	A/2	F. oxysporum f.sp. cubense	0121	Cavendish	Taiwan		CIRAD
Genome_20	CAV_618	Non Target	STR4	ONT	A/1	F. oxysporum f.sp. cubense	0122	Cavendish	Philippines		CIRAD
Genome_22	CAV_914	Target	TR4	Illumina	A/2	F. oxysporum f.sp. cubense	01213/16	Cavendish	Malaysia	Johor	CIRAD
Genome_23	GX09	Target	TR4	Illumina	A/2	F. oxysporum f.sp. cubense	01213/16		China	Nanning, Guangxi	Stellenbosch_University
Genome_24	TR4Col17-COL	Target	TR4	Illumina	A/2	F. oxysporum f.sp. cubense	01213/16		Colombia	Riohacha,_La_Guajira	NCBI database SRA
Genome_25	La-2-LAO	Target	TR4	Illumina	A/2	F. oxysporum f.sp. cubense	01213/16		Laos		NCBI database SRA
Genome_26	CAV_4128	Target	TR4	Illumina	A/2	F. oxysporum f.sp. cubense	01213/16		Malaysia	Sarawak	Stellenbosch_University
Genome_27	CAV_3501	Target	TR4	Illumina	A/2	F. oxysporum f.sp. cubense	01213/16		Pakistan	Thatta, Sindh	Stellenbosch_University
Genome_28	MAY_05	Target	TR4	Illumina	A/2	F. oxysporum f.sp. cubense	01213/16	Kissoukari (AAB, Silk)	Mayotte	Koungou	CIRAD
Genome_29	CAV_2993	Target	TR4	Illumina	A/2	F. oxysporum f.sp. cubense	01213/16		Oman	Suwaiq	Stellenbosch_University
Genome_30	CAV_807_Illumina1	Target	TR4	Illumina	A/2	F. oxysporum f.sp. cubense	01213/16	Pisang Kepok	Indonesia	Sumatra	CIRAD
Genome_31	CAV_1700	Target	TR4	Illumina	A/2	F. oxysporum f.sp. cubense	01213/16	Grande Naine / Cavendish (AAA)	Philippines	Buhangin,_Davao_City, Davao	Stellenbosch_University
Genome_33	FocTR4-5-ISR	Target	TR4	Illumina	A/2	F. oxysporum f.sp. cubense	01213/16		Israel	Ein_Gev	NCBI Database SRA
Genome_34	CAV_3568	Target	TR4	Illumina	A/2	F. oxysporum f.sp. cubense	01213/16		Vietnam	Hanoi	CIRAD
Genome_35	SFJ41	Target	TR4	Illumina	A/2	F. oxysporum f.sp. cubense	01213/16		China	Gaozhou_Xieji, Guangdong	Stellenbosch_University
Genome_36	Pak1-1A-PAK	Target	TR4	Illumina	A/2	F. oxysporum f.sp. cubense	01213/16		Pakistan	Baoo_Pooran,_Sindh	NCBI Database SRA
Genome_37	CAV_300_Illumina1	Target	TR4	Illumina	A/2	F. oxysporum f.sp. cubense	01213/16		Indonesia	Southeast_Sumatra	Stellenbosch_University
Genome_38	Gcc1563	Target	TR4	Illumina	A/2	F. oxysporum f.sp. cubense	01213/16		Oman	Sohar	CIRAD
Genome_39	CAV_1696	Target	TR4	Illumina	A/2	F. oxysporum f.sp. cubense	01213/16	Tall Williams: Cavendish (AAA)	Philippines	Buhangin,_Davao_City, Davao	Stellenbosch_University
Genome_40	CAV_3610	Target	TR4	Illumina	A/2	F. oxysporum f.sp. cubense	01213/16		Taiwan	TBRI,_Chiuju,_Pingtung	Stellenbosch_University
Genome_41	CAV_3300	Target	TR4	Illumina	A/2	F. oxysporum f.sp. cubense	01213/16		Mozambique	Matanuska_Metocheria	Stellenbosch_University
Genome_42	S1B8-PHL	Target	TR4	Illumina	A/2	F. oxysporum f.sp. cubense	01213/16		Philippines		NCBI Database SRA
Genome_43	CAV_789_Illumina1	Target	TR4	Illumina	A/2	F. oxysporum f.sp. cubense	01213/16		Australia	Middle_point,Northern_Terr	Stellenbosch_University
Genome_44	CAV_831	Target	TR4	Illumina	A/2	F. oxysporum f.sp. cubense	01213/16	Pisang_Raja_Sereh	Indonesia	SPP_Palopo, Sulawesi	Stellenbosch_University
Genome_45	Phi2-6C-PHL	Target	TR4	Illumina	A/2	F. oxysporum f.sp. cubense	01213/16		Philippines	Davao_MADC_CloneTrial_Area	NCBI Database SRA
Genome_46	CAV_3512	Target	TR4	Illumina	A/2	F. oxysporum f.sp. cubense	01213/16		Indonesia	West_Sumatra_Buai, Sumatra	Stellenbosch_University
Genome_47	CAV_3572	Target	TR4	Illumina	A/2	F. oxysporum f.sp. cubense	01213/16		Vietnam	Hung_yen	Stellenbosch_University
Genome_48	MAY_01	Target	TR4	Illumina	A/2	F. oxysporum f.sp. cubense	01213/16	Kissoukari (AAB, Silk)	Mayotte	Poroani	CIRAD
Genome_49	CAV_3499	Target	TR4	Illumina	A/2	F. oxysporum f.sp. cubense	01213/16		Pakistan	Sindh	Stellenbosch_University
Genome_50	CAV_887	Target	TR4	Illumina	A/2	F. oxysporum f.sp. cubense	01213/16	Mysore_or_Rastali(AAB)	Malaysia	Road_KL-Bentong_Pahang	Stellenbosch_University
Genome_51	CAV_2286	Target	TR4	Illumina	A/2	F. oxysporum f.sp. cubense	01213/16	Berangan /Lakatan (AAA)	Malaysia	Gna Salor, Kota Bharn, Kelantan	Stellenbosch_University
Genome_52	CAV_3509	Target	TR4	Illumina	A/2	F. oxysporum f.sp. cubense	01213/16	Cavendish	Mozambique	Northern Mozambique	CIRAD
Genome_53	CAV_822	Target	TR4	Illumina	A/2	F. oxysporum f.sp. cubense	01213/16	Cavendish	Indonesia	Lampung, Sumatra	CIRAD
Genome_54	CAV_3991	Target	TR4	Illumina	A/2	F. oxysporum f.sp. cubense	01213/16		Laos		CIRAD
Genome_55	CAV_3198	Target	TR4	Illumina	A/2	F. oxysporum f.sp. cubense	01213/16		Philippines	Lot_10_Bl_5_Ibiza_st,_Villa_Alevida_Subd,_San_Andres,_Indangan,_Buhangin_Dist,_Davao	Stellenbosch_University
Genome_56	CAV_2319	Target	TR4	Illumina	A/2	F. oxysporum f.sp. cubense	01213/16	Pei-Chiao: Cavendish (AAA)	Taiwan	Luyei_N,_5K	CIRAD
Genome_57	CAV_2387	Target	TR4	Illumina	A/2	F. oxysporum f.sp. cubense	01213/16	Pei-Chiao: Cavendish (AAA)	Taiwan	Daliao_NE,_3K	Stellenbosch_University
Genome_58	Shn19	Target	TR4	Illumina	A/2	F. oxysporum f.sp. cubense	01213/16		China	Guangxi	Stellenbosch_University
Genome_59	CAV_3625	Target	TR4	Illumina	A/2	F. oxysporum f.sp. cubense	01213/16		Mozambique	Nampula/Erati_District	Stellenbosch_University
Genome_60	CAV_2087	Target	TR4	ONT	A/2	F. oxysporum f.sp. cubense	01213/16	Emas / Sucrier (AA)	Malaysia	Perak	CIRAD
Genome_61	CAV_842	Target	TR4	Illumina	A/2	F. oxysporum f.sp. cubense	01213/16	Cavendish	Indonesia	GAI_Golea, Halmahera	Stellenbosch_University
Genome_62	CAV_3971	Target	TR4	Illumina	A/2	F. oxysporum f.sp. cubense	01213/16		Malaysia		Stellenbosch_University
Genome_63	CAV_3567	Target	TR4	Illumina	A/2	F. oxysporum f.sp. cubense	01213/16		Vietnam	Hanoi	CIRAD
Genome_64	PerS2	Target	TR4	Illumina	A/2	F. oxysporum f.sp. cubense	01213/16		Peru	Querecotillo	NCBI Database SRA
Genome_65	SGcc901	Target	TR4	Illumina	A/2	F. oxysporum f.sp. cubense	01213/16		Oman	Sohar	Stellenbosch_University
Genome_66	CAV_1684	Target	TR4	Illumina	A/2	F. oxysporum f.sp. cubense	01213/16	Grande Naine / Cavendish (AAA)	Philippines	Monkayo,_Comval_Province	Stellenbosch_University
Genome_67	CAV_1674	Target	TR4	Illumina	A/2	F. oxysporum f.sp. cubense	01213/16		Indonesia	Bogol,_Java	Stellenbosch_University
Genome_68	CAV_1677	Target	TR4	Illumina	A/2	F. oxysporum f.sp. cubense	01213/16		Indonesia	Bogol,_Java	Stellenbosch_University
Genome_69	UK0001_Illumina	Target	TR4	Illumina	A/2	F. oxysporum f.sp. cubense	01213/16		UK	Eden_Project,Bodelva, Cornwall	NCBI Database SRA
Genome_70	TR4Col4-COL	Target	TR4	Illumina	A/2	F. oxysporum f.sp. cubense	01213/16		Colombia	Riohacha,_La_Guajira	NCBI Database SRA
Genome_71	PerS1	Target	TR4	Illumina	A/2	F. oxysporum f.sp. cubense	01213/16		Peru	Querecotillo	NCBI Database SRA
Genome_72	Vn-2-VNM	Target	TR4	Illumina	A/2	F. oxysporum f.sp. cubense	01213/16		Vietnam		NCBI Database SRA
Genome_73	MAY_04	Target	TR4	Illumina	A/2	F. oxysporum f.sp. cubense	01213/16	Kontriké (AAA, Cavendish)	Mayotte	Poroani	CIRAD
Genome_74	CAV_4012	Target	TR4	Illumina	A/2	F. oxysporum f.sp. cubense	01213/16		Australia	N-Queensland, Queenslad	CIRAD
Genome_75	CAV_1683	Target	TR4	Illumina	A/2	F. oxysporum f.sp. cubense	01213/16	Gran Naine (AAA): Cavendish (AAA)	Philippines	Macopa, Comval Province, ComVal	CIRAD
Genome_76	CAV_604	Target	TR4	Illumina	A/2	F. oxysporum f.sp. cubense	01213/16		Indonesia		Stellenbosch_University
Genome_77	CAV_3500	Target	TR4	Illumina	A/2	F. oxysporum f.sp. cubense	01213/16		Pakistan	Thatta, Sindh	Stellenbosch_University
Genome_78	II5-IDN	Target	TR4	Illumina	A/2	F. oxysporum f.sp. cubense	01213/16		Indonesia	Central_Sulawesi,_Luwuk_district, Sulawesi	NCBI Database SRA
Genome_79	CAV_3611	Target	TR4	Illumina	A/2	F. oxysporum f.sp. cubense	01213/16		Taiwan	TBRI_exp_farm,_Tsunlan,_Pingtung	CIRAD
Genome_80	JV14-JOR	Target	TR4	Illumina	A/2	F. oxysporum f.sp. cubense	01213/16		Jordan		NCBI Database SRA
Genome_81	CAV_3426	Target	TR4	Illumina	A/2	F. oxysporum f.sp. cubense	01213/16		Mozambique	Matanuska_Metocheria	Stellenbosch_University
Genome_82	CAV_310	Target	TR4	Illumina	A/2	F. oxysporum f.sp. cubense	01213/16		Indonesia	Cibonong_Collection,_Java, Java	Stellenbosch_University
Genome_83	TR4Col2-COL	Target	TR4	Illumina	A/2	F. oxysporum f.sp. cubense	01213/16		Colombia	Riohacha,_La_Guajira	NCBI Database SRA
Genome_84	CAV_3466	Target	TR4	Illumina	A/2	F. oxysporum f.sp. cubense	01213/16	Macua (Bluggoe	Mozambique	Matanuska_Metocheria, Northern Mozambique	CIRAD
Genome_85	JV11-JOR	Target	TR4	Illumina	A/2	F. oxysporum f.sp. cubense	01213/16		Jordan	Jordan_Valley	NCBI Database SRA
Genome_86	MAY_06	Target	TR4	Illumina	A/2	F. oxysporum f.sp. cubense	01213/16	Baraboufaka (ABB, Bluggoe)	Mayotte	Poroani	CIRAD
Genome_87	MAY_03	Target	TR4	Illumina	A/2	F. oxysporum f.sp. cubense	01213/16	Kontriké (AAA, Cavendish)	Mayotte	Poroani	CIRAD
Genome_88	CAV_2082	Target	TR4	Illumina	A/2	F. oxysporum f.sp. cubense	01213/16	Berangan /Lakatan (AAA)	Malaysia	Perak	Stellenbosch_University
Genome_89	SGcc1487	Target	TR4	Illumina	A/2	F. oxysporum f.sp. cubense	01213/16		Oman	Sohar	Stellenbosch_University
Genome_90	CAV_3878	Target	TR4	Illumina	A/2	F. oxysporum f.sp. cubense	01213/16		China	Nanning, Guangxi	Stellenbosch_University
Genome_91	CAV_2330	Target	TR4	Illumina	A/2	F. oxysporum f.sp. cubense	01213/16	Tai-Chiao #2 / Cavendish (AAA)	Taiwan	Chusan_W,_3K	Stellenbosch_University
Genome_92	CAV_2357	Target	TR4	Illumina	A/2	F. oxysporum f.sp. cubense	01213/16	Pei-Chiao: Cavendish (AAA)	Taiwan	Mingchian_W,_5K	Stellenbosch_University
Genome_93	CAV_883	Target	TR4	Illumina	A/2	F. oxysporum f.sp. cubense	01213/16		Malaysia	Selangor	CIRAD
Genome_94	PerS4	Target	TR4	Illumina	A/2	F. oxysporum f.sp. cubense	01213/16		Peru	Querecotillo	NCBI Database SRA
Genome_95	CAV_3573	Target	TR4	Illumina	A/2	F. oxysporum f.sp. cubense	01213/16		Vietnam	Hung_yen	Stellenbosch_University
Genome_96	BC2-4-TR4-IND	Target	TR4	Illumina	A/2	F. oxysporum f.sp. cubense	01213/16		India	Uttar_Pradesh, Banjaria_Jagir	NCBI Database SRA
Genome_97	CAV_2283	Target	TR4	Illumina	A/2	F. oxysporum f.sp. cubense	01213/16	Berangan /Lakatan (AAA)	Malaysia	Enggong, Knala Krai, Kelantan	Stellenbosch_University
Genome_98	CAV_3621	Target	TR4	Illumina	A/2	F. oxysporum f.sp. cubense	01213/16		Mozambique	Jacaranda_Lurio	Stellenbosch_University
Genome_99	CAV_3618	Target	TR4	Illumina	A/2	F. oxysporum f.sp. cubense	01213/16		Mozambique	Jacaranda_Lurio	CIRAD
Genome_100	CAV_3992	Target	TR4	Illumina	A/2	F. oxysporum f.sp. cubense	01213/16		Laos		CIRAD
Genome_101	My1-MMR	Target	TR4	Illumina	A/2	F. oxysporum f.sp. cubense	01213/16		Myanmar		NCBI Database SRA
Genome_102	CAV_3887	Target	TR4	Illumina	A/2	F. oxysporum f.sp. cubense	01213/16	Baxi_(AAA)	China	LeDong_Fulus, Hainan	Stellenbosch_University
Genome_103	CAV_309	Target	TR4	Illumina	A/2	F. oxysporum f.sp. cubense	01213/16		Indonesia	Cibonong_Collection,_Java, Java	Stellenbosch_University
Genome_104	CAV_838	Target	TR4	Illumina	A/2	F. oxysporum f.sp. cubense	01213/16		Indonesia	GAI_Golea, Halmahera	Stellenbosch_University
Genome_105	CAV_3199	Target	TR4	Illumina	A/2	F. oxysporum f.sp. cubense	01213/16		Philippines	San_Andres,_Indangan,_Buhangin_Dist,_Davao	Stellenbosch_University
Genome_106	CAV_3457	Target	TR4	Illumina	A/2	F. oxysporum f.sp. cubense	01213/16		India	Katihar, Bihar	Stellenbosch_University
Genome_107	CAV_3326	Target	TR4	Illumina	A/2	F. oxysporum f.sp. cubense	01213/16	Cavendish (AAA)	Mozambique	Jacaranda_Lurio	Stellenbosch_University
Genome_108	CAV_3464	Target	TR4	Illumina	A/2	F. oxysporum f.sp. cubense	01213/16		India	Katihar, Bihar	Stellenbosch_University
Genome_109	CAV_3627	Target	TR4	Illumina	A/2	F. oxysporum f.sp. cubense	01213/16		Mozambique	Nampula/Erati_District	CIRAD
Genome_110	CAV_4013	Target	TR4	Illumina	A/2	F. oxysporum f.sp. cubense	01213/16		Australia	Dutton_Park, Queensland	Stellenbosch_University
Genome_111	CAV_3883	Target	TR4	Illumina	A/2	F. oxysporum f.sp. cubense	01213/16		China	Baisha, Hainan	Stellenbosch_University
Genome_112	CAV_3458	Target	TR4	Illumina	A/2	F. oxysporum f.sp. cubense	01213/16		India	Katihar, Bihar	Stellenbosch_University
Genome_113	CAV_3306	Target	TR4	Illumina	A/2	F. oxysporum f.sp. cubense	01213/16	Cavendish	Mozambique	Jacaranda_Lurio	CIRAD
Genome_114	MAY_07	Target	TR4	Illumina	A/2	F. oxysporum f.sp. cubense	01213/16	Baraboufaka (ABB, Bluggoe)	Mayotte	Bueni	CIRAD
Genome_115	CAV_1072	Target	TR4	Illumina	A/2	F. oxysporum f.sp. cubense	01213/16		Australia	Darwin, Northern_Terr	Stellenbosch_University
Genome_116	CAV_3986	Target	TR4	Illumina	A/2	F. oxysporum f.sp. cubense	01213/16		Laos		Stellenbosch_University
Genome_117	gd13	Target	TR4	Illumina	A/2	F. oxysporum f.sp. cubense	01213/16		China	Xuwen, Guangdong	Stellenbosch_University
Genome_118	CAV_1871	Target	TR4	Illumina	A/2	F. oxysporum f.sp. cubense	01213/16	Giant Cavendish / Cavendish (AAA)	Philippines	Comval_Province, ComVal	Stellenbosch_University
Genome_119	CAV_1065	Target	TR4	Illumina	A/2	F. oxysporum f.sp. cubense	01213/16		Australia	Lambell's_lagoon, Northern_Terr	Stellenbosch_University
Genome_120	CAV_3469	Target	TR4	Illumina	A/2	F. oxysporum f.sp. cubense	01213/16		Mozambique	Jacaranda_Lurio	Stellenbosch_University
Genome_121	PerS3	Target	TR4	Illumina	A/2	F. oxysporum f.sp. cubense	01213/16		Peru	Querecotillo	NCBI Database SRA
Genome_122	CAV_3886	Target	TR4	Illumina	A/2	F. oxysporum f.sp. cubense	01213/16		China	Haikou, Hainan	CIRAD
Genome_123	CAV_1685	Target	TR4	Illumina	A/2	F. oxysporum f.sp. cubense	01213/16	Williams / Cavendish (AAA)	Philippines	Baguio,_Davao_City, Davao	Stellenbosch_University
Genome_124	CAV_3987	Target	TR4	Illumina	A/2	F. oxysporum f.sp. cubense	01213/16		Laos		CIRAD
Genome_125	CAV_308	Target	TR4	Illumina	A/2	F. oxysporum f.sp. cubense	01213/16	Pisang_berangan	Indonesia	Mojokerta,_East_Java, Java	Stellenbosch_University
Genome_126	FocTR4-1-ISR	Target	TR4	Illumina	A/2	F. oxysporum f.sp. cubense	01213/16		Israel	Shfeya	NCBI Database SRA
Genome_127	CAV_1074	Target	TR4	Illumina	A/2	F. oxysporum f.sp. cubense	01213/16		Australia	Darwin, Northern_Terr	Stellenbosch_University
Genome_128	CAV_3565	Target	TR4	Illumina	A/2	F. oxysporum f.sp. cubense	01213/16		Vietnam	Laocai	Stellenbosch_University
Genome_129	CAV_3433	Target	TR4	Illumina	A/2	F. oxysporum f.sp. cubense	01213/16		Mozambique	Matanuska_Metocheria	Stellenbosch_University
Genome_130	CAV_2948	Target	TR4	Illumina	A/2	F. oxysporum f.sp. cubense	01213/16		Oman	Suwaiq	Stellenbosch_University
Genome_131	CAV_3322	Target	TR4	Illumina	A/2	F. oxysporum f.sp. cubense	01213/16		Mozambique	Matanuska_Metocheria	CIRAD
Genome_132	CAV_1814	Target	TR4	Illumina	A/2	F. oxysporum f.sp. cubense	01213/16	Brazilian / Cavendish (AAA)	China	Zhangzhou, Fujian / Skuikou town, XingYi, Guangdong	Stellenbosch_University
Genome_133	CAV_3918	Target	TR4	Illumina	A/2	F. oxysporum f.sp. cubense	01213/16		Philippines	Lapuy,_Davao_City, Davao	Stellenbosch_University
Genome_134	CAV_3604	Target	TR4	Illumina	A/2	F. oxysporum f.sp. cubense	01213/16		Australia	Tully_Valley, Queensland	CIRAD
Genome_135	MAY_02	Target	TR4	Illumina	A/2	F. oxysporum f.sp. cubense	01213/16	Baraboufaka (ABB, Bluggoe)	Mayotte	Poroani	CIRAD
Genome_136	Leb1-2C-LBN	Target	TR4	Illumina	A/2	F. oxysporum f.sp. cubense	01213/16		Lebanon	Berghliyeh	NCBI Database SRA
Genome_137	CAV_3595	Target	TR4	Illumina	A/2	F. oxysporum f.sp. cubense	01213/16		Australia	Tully_Valley, Queensland	Stellenbosch_University
Genome_138	CAV_922	Target	TR4	Illumina	A/2	F. oxysporum f.sp. cubense	01213/16		Malaysia	Johor	CIRAD
Genome_139	B2-Rc4-CHN	Target	TR4	Illumina	A/2	F. oxysporum f.sp. cubense	01213/16		China	Hainan	NCBI Database SRA
Genome_140	CAV_3566	Target	TR4	Illumina	A/2	F. oxysporum f.sp. cubense	01213/16		Vietnam	Laocai	Stellenbosch_University
Genome_141	CAV_3467	Target	TR4	Illumina	A/2	F. oxysporum f.sp. cubense	01213/16		Mozambique	Matanuska_Metocheria	Stellenbosch_University
Genome_142	CAV_290	Non Target	STR4	Illumina	A/1	F. oxysporum f.sp. cubense	0120	NA	Brazil		Stellenbosch_University
Genome_144	CAV_3104	Non Target	STR4	Illumina	A/1	F. oxysporum f.sp. cubense	01210	NA	Jamaica		Stellenbosch_University
Genome_145	CAV_788	Non Target	STR4	Illumina	A/1	F. oxysporum f.sp. cubense	01210	NA	USA		CIRAD
Genome_146	CAV_180	Non Target	Race 4	Illumina	A/2	F. oxysporum f.sp. cubense	0121	Cavendish (AAA)	Taiwan		CIRAD
Genome_147	CAV_3092	Non Target	STR4	Illumina	A/1	F. oxysporum f.sp. cubense	01210	NA	Jamaica		CIRAD
Genome_148	CAV_1067	Non Target	STR4	Illumina	A/1	F. oxysporum f.sp. cubense	0120	NA	Australia	Wamuran, QLD	Stellenbosch_University
Genome_149	CAV_187_Illumina1	Non Target	STR4	Illumina	A/1	F. oxysporum f.sp. cubense	01210				Stellenbosch_University
Genome_150	CAV_299	Non Target	STR4	Illumina	A/1	F. oxysporum f.sp. cubense	0120/15	NA	Nigeria		Stellenbosch_University
Genome_151	CAV_3560	Non Target	STR4	Illumina	A/1	F. oxysporum f.sp. cubense	0120/15	NA	Congo DRC		Stellenbosch_University
Genome_152	CAV_611	Non Target	STR4	Illumina	A/1	F. oxysporum f.sp. cubense	0120	NA	Costa Rica		Stellenbosch_University
Genome_153	CAV_296	Non Target	STR4	Illumina	A/1	F. oxysporum f.sp. cubense	0120/15	NA	Honduras		Stellenbosch_University
Genome_154	CAV_632	Non Target	STR4	Illumina	A/1	F. oxysporum f.sp. cubense	01210	Apple	USA	Florida, USA	CIRAD
Genome_155	CAV_4332	Non Target	STR4	Illumina	A/1	F. oxysporum f.sp. cubense	0120/15	NA	Ecuador		Stellenbosch_University
Genome_156	CAV_092	Non Target	STR4	Illumina	A/1	F. oxysporum f.sp. cubense	0120	Gran Nain	South Africa	Kiepersol	CIRAD
Genome_157	CAV_1051	Non Target	STR4	Illumina	A/1	F. oxysporum f.sp. cubense	01210		USA		Stellenbosch_University
Genome_158	CAV_985	Non Target	STR4	Illumina	A/1	F. oxysporum f.sp. cubense	0120/15	NA	Canary Islands		Stellenbosch_University
Genome_159	CAV_793	Non Target	STR4	Illumina	A/1	F. oxysporum f.sp. cubense	0126	Manurang	Australia		Stellenbosch_University
Genome_160	CAV_36118	Non Target	Race 1/2	Illumina	B/8	F. oxysporum f.sp. cubense	01221	PisangAwak	Thailand		Stellenbosch_University
Genome_161	CAV_195	Non Target	STR4	Illumina	A/1	F. oxysporum f.sp. cubense	01219	Pisang Ambon	Indonesia		Stellenbosch_University
Genome_162	CAV_1036	Non Target	Race1/2	Illumina	B/6	F. oxysporum f.sp. cubense	0123	Latundan (AAB)	Philippines		Stellenbosch_University
Genome_164	Foxy2	Non Target		Illumina		F. oxysporum f.sp. strigae		Striga sp.	N. Africa		Stellenbosch_University
Genome_165	CAV_612	Non Target	STR4	Illumina	A/1	F. oxysporum f.sp. cubense	01215	Gros Michel (AAA)	Costa Rica		Stellenbosch_University
Genome_166	CAV_553	Non Target	Banana root endophyte	Illumina		F. oxysporum		Roots, Musa	South Africa		Stellenbosch_University
Genome_167	CAV_997	Non Target	Race 1	Illumina	B/4	F. oxysporum f.sp. cubense	0124/5/8	FHIA 23	Tanzania		Stellenbosch_University
Genome_168	CAV_606	Non Target	Race 1	Illumina	B/4	F. oxysporum f.sp. cubense	0124/5	KluaiNamw	Thailand		Stellenbosch_University
Genome_169	CAV_623	Non Target	Race 1	Illumina	B/4	F. oxysporum f.sp. cubense	01220	Williams	Australia		Stellenbosch_University
Genome_171	CAV_995	Non Target	Race 1	Illumina	B/4	F. oxysporum f.sp. cubense	0124/22	Gros Michel	Tanzania		Stellenbosch_University
Genome_172	CAV_189	Non Target		Illumina	B/5	F. oxysporum f.sp. cubense	01214	Harare	Malawi		Stellenbosch_University
Genome_173	CAV_36117	Non Target	Race 1	Illumina	B/4	F. oxysporum f.sp. cubense	01222	PisangAwak	Malaysia		Stellenbosch_University
Genome_174	CAV_225	Non Target	Banana soil endophyte	Illumina		F. oxysporum		Soil, Musa	South Africa		Stellenbosch_University
Genome_175	CAV_181	Non Target	STR4	Illumina	A/1	F. oxysporum f.sp. cubense	0122	N/A	Philippines		Stellenbosch_University
Genome_176	CAV_186	Non Target	STR4	Illumina	A/1	F. oxysporum f.sp. cubense	0129	Cavendish (AAA)	Australia		Stellenbosch_University
Genome_177	CAV_184	Non Target	Race 1	Illumina	B/4	F. oxysporum f.sp. cubense	0124	Lady Finger	Australia	Queensland, Australia	Stellenbosch_University
Genome_178	CAV_193	Non Target	Race 1/2	Illumina	B/6	F. oxysporum f.sp. cubense	01217	Rasthali	Malaysia		Stellenbosch_University
Genome_179	CAV_617	Non Target	STR4	Illumina	A/1	F. oxysporum f.sp. cubense	0129/11	Lady Finger / Latundan (AAB)	Australia		Stellenbosch_University
Genome_180	CAV_183	Non Target	Race 1	Illumina	B/4	F. oxysporum f.sp. cubense	0124	Lady Finger	Australia		Stellenbosch_University
Genome_181	CAV_893	Non Target	Race 1	Illumina	B/4	F. oxysporum f.sp. cubense	0128	Sugar Type	Australia		Stellenbosch_University
Genome_182	CAV_36116	Non Target		Illumina	B/6	F. oxysporum f.sp. cubense	01223	Pisa Keling	Malaysia		Stellenbosch_University
Genome_183	CAV_194	Non Target		Illumina	B/7	F. oxysporum f.sp. cubense	01218	Pisang Siem	Indonesia		Stellenbosch_University
Genome_184	CAV_36115	Non Target		Illumina	B/6	F. oxysporum f.sp. cubense	01224	Ambon	Malaysia		Stellenbosch_University
Genome_185	CAV_188	Non Target	Race 1	Illumina	B/4	F. oxysporum f.sp. cubense	01212	Neypoovan	Tanzania		Stellenbosch_University
Genome_186	CAV_187_IlluminaSU	Non Target	STR4	Illumina	A/1	F. oxysporum f.sp. cubense	01210	Apple	USA		Stellenbosch_University
Genome_187	CAV_2316	Target	TR4	Illumina	A/2	F. oxysporum f.sp. cubense	01213/16	Pei-Chiao: Cavendish (AAA)	Taiwan	Meilung SW	Stellenbosch_University
Genome_188	CAV_1185	Target	TR4	Illumina	A/2	F. oxysporum f.sp. cubense	01213/16	Lantundan	Philippines		Stellenbosch_University
Genome_189	CAV_1563	Target	TR4	Illumina	A/2	F. oxysporum f.sp. cubense	01213/16	Cavendish	Oman		Stellenbosch_University
Genome_190	CAV_311	Target	TR4	Illumina	A/2	F. oxysporum f.sp. cubense	01213/16	Pisang Mas	Malaysia		Stellenbosch_University
Genome_191	CAV_789	Target	TR4	Illumina	A/2	F. oxysporum f.sp. cubense	01213/16	Cavendish	Australia	Northern Territory, Australia	Stellenbosch_University
Genome_192	GD30	Target	TR4	Illumina	A/2	F. oxysporum f.sp. cubense	01213/16	Brazilian	China		Stellenbosch_University
Genome_193	CAV_300	Target	TR4	Illumina	A/2	F. oxysporum f.sp. cubense	01213/16	Valery	Indonesia	Southeast Sumatra, Indonesia	Stellenbosch_University
Genome_194	CAV_192	Target	TR4	Illumina	A/2	F. oxysporum f.sp. cubense	01213/16	Pisang Mas	Malaysia		Stellenbosch_University
Genome_195	TWN0006_A27	Non Target	Race 4	ONT	A/2	F. oxysporum f.sp. cubense	0121		Taiwan		CIRAD
Genome_223	N2-Rc1-CHN	Non Target	Race 1	Illumina	UNK	F. oxysporum f.sp. cubense	UNK				NCBI database SRA
Genome_224	NRCB_FocR1_VCG0125	Non Target	Race 1	Illumina	B/4	F. oxysporum f.sp. cubense	0125				NCBI database SRA
Genome_225	NRCB_FocR1_VCG01220	Non Target	Race 1	Illumina	B/4	F. oxysporum f.sp. cubense	01220				NCBI database SRA
Genome_226	NRCB_FocR1_VCG0124	Non Target	Race 1	Illumina	B/4	F. oxysporum f.sp. cubense	0124				NCBI database SRA
Genome_227	Lycopersici_NCBI	Non Target		Assembly		F. oxysporum f.sp. lycopersici					From NCBI database genomes	GCA_000149955.2	https://www.ncbi.nlm.nih.gov/datasets/genome/GCF_000149955.1/
Genome_228	Race1_NCBI_FocR1_VCG0124	Non Target	Race 1	Assembly	B/4	F. oxysporum f.sp. cubense	0124		India		From NCBI database genomes	GCA_011316005.3	https://www.ncbi.nlm.nih.gov/datasets/genome/GCA_011316005.3/
Genome_229	Race1_NCBI_FocR1_VCG0125	Non Target	Race 1	Assembly	B/4	F. oxysporum f.sp. cubense	0125		India		From NCBI database genomes	GCA_016802195.1	https://www.ncbi.nlm.nih.gov/datasets/genome/GCA_016802195.1/
Genome_230	Race1_NCBI_FocR1_VCG01220	Non Target	Race 1	Assembly	B/4	F. oxysporum f.sp. cubense	01220		India		From NCBI database genomes	GCA_016802225.1	https://www.ncbi.nlm.nih.gov/datasets/genome/GCA_016802225.1/
Genome_231	NRCB_FocSTR4_VCG0120	Non Target	STR4	Assembly	A/1	F. oxysporum f.sp. cubense	0120		India		From NCBI database genomes	GCA_016802205.1	https://www.ncbi.nlm.nih.gov/datasets/genome/GCA_016802205.1/
Genome_232	Race1_NCBI_FocR1_000350345.1	Non Target	Race 1	Assembly	UNK	F. oxysporum f.sp. cubense	UNK	Brazil (AAA)	China	Haian	From NCBI database genomes	GCA_000350345.1	https://www.ncbi.nlm.nih.gov/datasets/genome/GCA_000350345.1/
Genome_233	Race1_NCBI_FocR1_ASM593051v1_RIKEN	Non Target	Race 1	Assembly	UNK	F. oxysporum f.sp. cubense	UNK				From NCBI database genomes	GCA_005930515.1	https://www.ncbi.nlm.nih.gov/datasets/genome/GCA_005930515.1/
Genome_234	Race1_Foc1_60	Non Target	Race 1	Assembly	UNK	F. oxysporum f.sp. cubense	UNK		China		From NGDC database genomes		https://ngdc.cncb.ac.cn/gwh/Assembly/489/show
Genome_235	NCBI_ASM2521684v1_Aus	Non Target		Assembly	UNK	F. oxysporum f.sp. cubense	UNK				From NCBI database genomes	GCA_025216845.1	https://www.ncbi.nlm.nih.gov/datasets/genome/GCA_025216845.1/
Genome_236	NCBI_ASM2521686v1_Aus	Non Target		Assembly	UNK	F. oxysporum f.sp. cubense	UNK				From NCBI database genomes	GCA_025216865.1	https://www.ncbi.nlm.nih.gov/datasets/genome/GCA_025216865.1/
Genome_237	NCBI_ASM2521690v1_Aus	Non Target		Assembly	UNK	F. oxysporum f.sp. cubense	UNK				From NCBI database genomes	GCA_025216905.1	https://www.ncbi.nlm.nih.gov/datasets/genome/GCA_025216905.1/
Genome_238	NCBI_ASM2521693v1_Aus	Non Target		Assembly	UNK	F. oxysporum f.sp. cubense	UNK				From NCBI database genomes	GCA_025216935.1	https://www.ncbi.nlm.nih.gov/datasets/genome/GCA_025216935.1/
Genome_239	NCBI_ASM2521698v1_Aus	Non Target		Assembly	UNK	F. oxysporum f.sp. cubense	UNK				From NCBI database genomes	GCA_025216985.1	https://www.ncbi.nlm.nih.gov/datasets/genome/GCA_025216985.1/
Genome_240	TR4_Agrosavia_03242.txt	Target	TR4	ONT	A/2	F. oxysporum f.sp. cubense	01213/16				AGROSAVIA
Genome_241	TR4_Agrosavia_048.txt	Target	TR4	ONT	A/2	F. oxysporum f.sp. cubense	01213/16				AGROSAVIA
Genome_242	TR4_Agrosavia_190098.txt	Target	TR4	ONT	A/2	F. oxysporum f.sp. cubense	01213/16				AGROSAVIA
Genome_243	TR4_Agrosavia_190203.txt	Target	TR4	ONT	A/2	F. oxysporum f.sp. cubense	01213/16				AGROSAVIA
Genome_244	TR4_UK0001_NCBI	Target	TR4	Assembly	A/2	F. oxysporum f.sp. cubense	01213/16		UK	Eden_Project,Bodelva, Cornwall	From NCBI database genomes	GCA_007994515.1	https://www.ncbi.nlm.nih.gov/datasets/genome/GCA_007994515.1/
Genome_245	TR4_NCBI_Fusoxy	Target	TR4	Assembly	A/2	F. oxysporum f.sp. cubense	01213/16		Peru		From NCBI database genomes	GCA_021237285.1	https://www.ncbi.nlm.nih.gov/datasets/genome/GCA_021237285.1/
Genome_247	TR4_NCBI_BC2-4	Target	TR4	Assembly	A/2	F. oxysporum f.sp. cubense	01213/16		India		From NCBI database genomes	GCA_014282265.3	https://www.ncbi.nlm.nih.gov/datasets/genome/GCA_014282265.3/
Genome_248	TR4_NCBI_C1HIR_9889	Target	TR4	Assembly	A/2	F. oxysporum f.sp. cubense	01213/16		Malaysia	Terengganu	From NCBI database genomes	GCA_001696625.1	https://www.ncbi.nlm.nih.gov/datasets/genome/GCA_001696625.1/
Genome_249	TR4_NCBI_000350365.1_Foc4_1_Chinese	Target	TR4	Assembly	A/2	F. oxysporum f.sp. cubense	01213/16	Pisang Awak (ABB)	China	Haian	From NCBI database genomes	GCA_000350365.1	https://www.ncbi.nlm.nih.gov/datasets/genome/GCA_000350365.1/
Genome_250	TR4_NCBI_ASM2792044v1_Chinese2023	Target	TR4	Assembly	A/2	F. oxysporum f.sp. cubense	01213/16		China		From NCBI database genomes	GCA_027920445.1	https://www.ncbi.nlm.nih.gov/datasets/genome/GCA_027920445.1/
Genome_251	TR4_NCBI_Genome_II	Target	TR4	Assembly	A/2	F. oxysporum f.sp. cubense	01213/16				From NCBI database genomes	GCA_000260195.2	https://www.ncbi.nlm.nih.gov/datasets/genome/GCF_000260195.1/
Genome_252	TR4_FocTR4_58_	Target	TR4	Assembly	A/2	F. oxysporum f.sp. cubense	01213/16		China		From NGDC database genomes		https://ngdc.cncb.ac.cn/gwh/Assembly/490/show
Genome_253	542020KK	Non Target		Assembly		F. avenaceum					From NCBI database genomes	GCA_019055345.1	https://www.ncbi.nlm.nih.gov/assembly/GCA_019055345.1
Genome_254	VPRI44080	Non Target		Assembly		F. oxysporum f.sp. dianthi					From NCBI database genomes	GCA_025216825.1	https://www.ncbi.nlm.nih.gov/assembly/GCA_025216825.1
Genome_255	VPRI44211	Non Target		Assembly		F. oxysporum f.sp. vasinfectum					From NCBI database genomes	GCA_025267685.1	https://www.ncbi.nlm.nih.gov/assembly/GCA_025267685.1
Genome_256	MFG 217701	Non Target		Assembly		F. langsethiae					From NCBI database genomes	GCA_022180325.1	https://www.ncbi.nlm.nih.gov/assembly/GCA_022180325.1
Genome_257	IMI 58289	Non Target		Assembly		F. fujikuroi IMI 58289					From NCBI database genomes	GCA_900079805.1	https://www.ncbi.nlm.nih.gov/assembly/GCF_900079805.1
Genome_258	A3/5	Non Target		Assembly		F. venenatum					From NCBI database genomes	GCA_900007375.1	https://www.ncbi.nlm.nih.gov/assembly/GCF_900007375.1
Genome_259	PH-1; NRRL 31084	Non Target		Assembly		F. graminearum PH-1					From NCBI database genomes	GCA_000240135.3	https://www.ncbi.nlm.nih.gov/assembly/GCF_000240135.3
Genome_260	7600	Non Target		Assembly		F. verticillioides 7600					From NCBI database genomes	GCA_000149555.1	https://www.ncbi.nlm.nih.gov/assembly/GCF_000149555.1
Genome_261	CBS 127525	Non Target		Assembly		F. louisianense					From NCBI database genomes	GCA_017656775.1	https://www.ncbi.nlm.nih.gov/assembly/GCA_017656775.1
Genome_262	NRRL 25211	Non Target		Assembly		F. pseudoanthophilum					From NCBI database genomes	GCA_013395995.1	https://www.ncbi.nlm.nih.gov/assembly/GCA_013395995.1
Genome_263	NRRL 13592	Non Target		Assembly		F. pseudonygamai					From NCBI database genomes	GCA_013186785.1	https://www.ncbi.nlm.nih.gov/assembly/GCA_013186785.1
Genome_264	38-1	Non Target		Assembly		F. oxysporum f.sp. ciceris					From NCBI database genomes	GCA_001757345.1	https://www.ncbi.nlm.nih.gov/assembly/GCA_001757345.1
Genome_265	EthFoc-30	Non Target		Assembly		F. oxysporum f.sp. ciceris					From NCBI database genomes	GCA_011036925.1	https://www.ncbi.nlm.nih.gov/assembly/GCA_011036925.1
Genome_266	Fu3.1	Non Target		Assembly		F. falciforme					From NCBI database genomes	GCA_026873545.1	https://www.ncbi.nlm.nih.gov/assembly/GCF_026873545.1
Genome_267	FSSC 5 MPI-SDFR-AT-0091	Non Target		Assembly		F. solani					From NCBI database genomes	GCA_020744495.1	https://www.ncbi.nlm.nih.gov/assembly/GCF_020744495.1
Genome_268	Fo5176BioSample	Non Target		Assembly		F. oxysporum f.sp. coglutinans					From NCBI database genomes	GCA_030345115.1	https://www.ncbi.nlm.nih.gov/assembly/GCA_030345115.1
Genome_269	Fo47	Non Target		Assembly		F. oxysporum Fo47					From NCBI database genomes	GCA_013085055.1	https://www.ncbi.nlm.nih.gov/assembly/GCF_013085055.1
Genome_270	EthFoc-158	Non Target		Assembly		F. oxysporum f.sp. ciceris					From NCBI database genomes	GCA_011035695.1	https://www.ncbi.nlm.nih.gov/assembly/GCA_011035695.1
Genome_271	Fo9	Non Target		Assembly		F. oxysporum					From NCBI database genomes	GCA_014325125.1	https://www.ncbi.nlm.nih.gov/assembly/GCA_014325125.1
Genome_272	MAFF727510	Non Target		Assembly		F. oxysporum f.sp. fragariae					From NCBI database genomes	GCA_016164145.2	https://www.ncbi.nlm.nih.gov/assembly/GCA_016164145.2
Genome_273	WV21P1A	Non Target		Assembly		F. avenaceum					From NCBI database genomes	GCA_025948275.1	https://www.ncbi.nlm.nih.gov/assembly/GCA_025948275.1
Genome_274	Kavar 22	Non Target		Assembly		F. oxysporum f.sp. melonis					From NCBI database genomes	GCA_020976445.1	https://www.ncbi.nlm.nih.gov/assembly/GCA_020976445.1
Genome_275	F74	Non Target		Assembly		F. oxysporum f.sp. fragariae					From NCBI database genomes	GCA_016166245.1	https://www.ncbi.nlm.nih.gov/assembly/GCA_016166245.1
Genome_276	NRRL 22901	Non Target		Assembly		F. redolens					From NCBI database genomes	GCA_014899085.1	https://www.ncbi.nlm.nih.gov/assembly/GCA_014899085.1
Genome_277	Foc030	Non Target		Assembly		F. oxysporum f.sp. cucumerinum					From NCBI database genomes	GCA_001702615.1	https://www.ncbi.nlm.nih.gov/assembly/GCA_001702615.1
Genome_278	Tf1208	Non Target		Assembly		F. oxysporum f.sp. rapae					From NCBI database genomes	GCA_019157295.1	https://www.ncbi.nlm.nih.gov/assembly/GCA_019157295.1
Genome_279	Tu67	Non Target		Assembly		F. oxysporum f.sp. tulipae					From NCBI database genomes	GCA_002233805.1	https://www.ncbi.nlm.nih.gov/assembly/GCA_002233805.1
Genome_280	Ecotype: Australia	Non Target		Assembly		F. oxysporum					From NCBI database genomes	GCA_025215865.1	https://www.ncbi.nlm.nih.gov/assembly/GCA_025215865.1
Genome_281	NRRL 25432	Non Target		Assembly		F. oxysporum f.sp. vasinfectum					From NCBI database genomes	GCA_012610785.1	https://www.ncbi.nlm.nih.gov/assembly/GCA_012610785.1
Genome_282	Fo12	Non Target		Assembly		F. oxysporum					From NCBI database genomes	GCA_014325035.1	https://www.ncbi.nlm.nih.gov/assembly/GCA_014325035.1
Genome_283	EtdFoc-218	Non Target		Assembly		F. oxysporum f.sp. ciceris					From NCBI database genomes	GCA_011033875.1	https://www.ncbi.nlm.nih.gov/assembly/GCA_011033875.1
Genome_284	HS2	Non Target		Assembly		F. oxysporum f.sp. malus					From NCBI database genomes	GCA_030064525.1	https://www.ncbi.nlm.nih.gov/assembly/GCA_030064525.1
Genome_285	170	Non Target		Assembly		F. oxysporum					From NCBI database genomes	GCA_014857085.1	https://www.ncbi.nlm.nih.gov/assembly/GCA_014857085.1
Genome_286	44	Non Target		Assembly		F. oxysporum f.sp. koae					From NCBI database genomes	GCA_014857105.1	https://www.ncbi.nlm.nih.gov/assembly/GCA_014857105.1
Genome_287	RBG5862	Non Target		Assembly		F. oxysporum					From NCBI database genomes	GCA_009297505.1	https://www.ncbi.nlm.nih.gov/assembly/GCA_009297505.1
Genome_288	RBG5844	Non Target		Assembly		F. oxysporum					From NCBI database genomes	GCA_009297365.1	https://www.ncbi.nlm.nih.gov/assembly/GCA_009297365.1
Genome_289	Foc011	Non Target		Assembly		F. oxysporum f.sp. cucumerinum					From NCBI database genomes	GCA_001703455.1	https://www.ncbi.nlm.nih.gov/assembly/GCA_001703455.1
Genome_290	VPRI42181	Non Target		Assembly		F. oxysporum					From NCBI database genomes	GCA_009299025.1	https://www.ncbi.nlm.nih.gov/assembly/GCA_009299025.1
Genome_291	MPI-CAGE-CH-0212	Non Target		Assembly		F. oxysporum					From NCBI database genomes	GCA_020744355.1	https://www.ncbi.nlm.nih.gov/assembly/GCA_020744355.1
Genome_292	S17/8	Non Target		Assembly		F. oxysporum					From NCBI database genomes	GCA_019055395.1	https://www.ncbi.nlm.nih.gov/assembly/GCA_019055395.1
Genome_293	Fo74	Non Target		Assembly		F. oxysporum					From NCBI database genomes	GCA_014324745.1	https://www.ncbi.nlm.nih.gov/assembly/GCA_014324745.1
Genome_294	Fus187	Non Target		Assembly		F. oxysporum f.sp.spinaciae					From NCBI database genomes	GCA_013347355.2	https://www.ncbi.nlm.nih.gov/assembly/GCA_013347355.2
Genome_295	S2_009_000R2b	Non Target		Assembly		F. haematococcum					From NCBI database genomes	GCA_004026335.1	https://www.ncbi.nlm.nih.gov/assembly/GCA_004026335.1
Genome_296	FSSC_6	Non Target		Assembly		F. metavorans					From NCBI database genomes	GCA_001633045.1	https://www.ncbi.nlm.nih.gov/assembly/GCA_001633045.1
Genome_297	FW16.1	Non Target		Assembly		Nectria sp. FW16.1					From NCBI database genomes	GCA_017654865.1	https://www.ncbi.nlm.nih.gov/assembly/GCA_017654865.1
Genome_298	IISc-1	Non Target		Assembly		F. solani					From NCBI database genomes	GCA_013168735.1	https://www.ncbi.nlm.nih.gov/assembly/GCA_013168735.1
Genome_299	EthFoc-88	Non Target		Assembly		F. oxysporum f.sp. ciceris					From NCBI database genomes	GCA_011036425.1	https://www.ncbi.nlm.nih.gov/assembly/GCA_011036425.1
Genome_300	EtdFoc-253	Non Target		Assembly		F. oxysporum f.sp. ciceris					From NCBI database genomes	GCA_011034545.1	https://www.ncbi.nlm.nih.gov/assembly/GCA_011034545.1
Genome_301	NRRL 25208	Non Target		Assembly		F. ramigenum					From NCBI database genomes	GCA_013186855.1	https://www.ncbi.nlm.nih.gov/assembly/GCA_013186855.1
Genome_302	77-13-4	Non Target		Assembly		F. vanettenii 77-13-4					From NCBI database genomes	GCA_000151355.1	https://www.ncbi.nlm.nih.gov/assembly/GCF_000151355.1
Genome_303	MPI-CAGE-AT-0023	Non Target		Assembly		F. redolens					From NCBI database genomes	GCA_020744475.1	https://www.ncbi.nlm.nih.gov/datasets/genome/GCF_020744475.1/
Genome_304	45292	Non Target		Assembly		F. solani					From NCBI database genomes	GCA_019320015.1	https://www.ncbi.nlm.nih.gov/datasets/genome/GCA_019320015.1/
Genome_305	A01-2	Non Target		Assembly		F. falciforme					From NCBI database genomes	GCA_027945495.1	https://www.ncbi.nlm.nih.gov/datasets/genome/GCA_027945495.1/
Genome_306	NRRL 22436	Non Target		Assembly		F. neocosmosporiellum					From NCBI database genomes	GCA_021655985.1	https://www.ncbi.nlm.nih.gov/datasets/genome/GCA_021655985.1/
Genome_307	EthFoc-77	Non Target		Assembly		F. cf. falciforme					From NCBI database genomes	GCA_011036565.1	https://www.ncbi.nlm.nih.gov/datasets/genome/GCA_011036565.1/
Genome_308	483	Non Target		Assembly		F. oxysporum f.sp. lini					From NCBI database genomes	GCA_019671085.1	https://www.ncbi.nlm.nih.gov/datasets/genome/GCA_019671085.1/
Genome_309	476	Non Target		Assembly		F. oxysporum f.sp. lini					From NCBI database genomes	GCA_019671045.1	https://www.ncbi.nlm.nih.gov/datasets/genome/GCA_019671045.1/
Genome_310	Fo52	Non Target		Assembly		F. oxysporum					From NCBI database genomes	GCA_014324595.1	https://www.ncbi.nlm.nih.gov/datasets/genome/GCA_014324595.1/
Genome_311	F-02845	Non Target		Assembly		F. udum					From NCBI database genomes	GCA_002194535.1	https://www.ncbi.nlm.nih.gov/datasets/genome/GCA_002194535.1/
Genome_312	YP04	Non Target		Assembly		F. redolens					From NCBI database genomes	GCA_017562085.1	https://www.ncbi.nlm.nih.gov/datasets/genome/GCA_017562085.1/
Genome_313	VPRI42420	Non Target		Assembly		F. oxysporum					From NCBI database genomes	GCA_009299215.1	https://www.ncbi.nlm.nih.gov/datasets/genome/GCA_009299215.1/
Genome_314	Fusarium fujikuroi B14	Non Target		Assembly		F. fujikuroi B14					From NCBI database genomes	GCA_000315255.1	https://www.ncbi.nlm.nih.gov/datasets/genome/GCA_000315255.1/
Genome_315	B14	Non Target		Assembly		F. fujikuroi					From NCBI database genomes	GCA_900096505.1	https://www.ncbi.nlm.nih.gov/datasets/genome/GCA_900096505.1/
Genome_316	RBG6309	Non Target		Assembly		F. oxysporum					From NCBI database genomes	GCA_009297625.1	https://www.ncbi.nlm.nih.gov/datasets/genome/GCA_009297625.1/
Genome_317	Fo8	Non Target		Assembly		F. oxysporum					From NCBI database genomes	GCA_014325135.1	https://www.ncbi.nlm.nih.gov/datasets/genome/GCA_014325135.1/
Genome_318	Fo15	Non Target		Assembly		F. oxysporum					From NCBI database genomes	GCA_014324975.1	https://www.ncbi.nlm.nih.gov/datasets/genome/GCA_014324975.1/
Genome_319	Fusarium fujikuroi	Non Target		Assembly		F. fujikuroi					From NCBI database genomes	GCA_900096605.1	https://www.ncbi.nlm.nih.gov/datasets/genome/GCA_900096605.1/
Genome_320	Fo10	Non Target		Assembly		F. oxysporum					From NCBI database genomes	GCA_014325095.1	https://www.ncbi.nlm.nih.gov/datasets/genome/GCA_014325095.1/
Genome_321	Fo11	Non Target		Assembly		F. oxysporum					From NCBI database genomes	GCA_014325045.1	https://www.ncbi.nlm.nih.gov/datasets/genome/GCA_014325045.1/
Genome_322	RBG5831	Non Target		Assembly		F. oxysporum					From NCBI database genomes	GCA_009297515.1	https://www.ncbi.nlm.nih.gov/datasets/genome/GCA_009297515.1/
Genome_323	VPRI41208	Non Target		Assembly		F. oxysporum f.sp. canariensis					From NCBI database genomes	GCA_009298635.1	https://www.ncbi.nlm.nih.gov/datasets/genome/GCA_009298635.1/
Genome_324	VPRI41207	Non Target		Assembly		F. oxysporum f.sp. canariensis					From NCBI database genomes	GCA_009298705.1	https://www.ncbi.nlm.nih.gov/datasets/genome/GCA_009298705.1/
Genome_325	VPRI44207	Non Target		Assembly		F. oxysporum f.sp. vasinfectum					From NCBI database genomes	GCA_025267705.1	https://www.ncbi.nlm.nih.gov/datasets/genome/GCA_025267705.1/
Genome_326	VPRI44268	Non Target		Assembly		F. oxysporum f.sp. vasinfectum					From NCBI database genomes	GCA_025217245.1	https://www.ncbi.nlm.nih.gov/datasets/genome/GCA_025217245.1/
Genome_327	VPRI44297	Non Target		Assembly		F. oxysporum f.sp. vasinfectum					From NCBI database genomes	GCA_025216485.1	https://www.ncbi.nlm.nih.gov/datasets/genome/GCA_025216485.1/
Genome_328	NRRL 54464	Non Target		Assembly		F. agapanthi					From NCBI database genomes	GCA_001654545.1	https://www.ncbi.nlm.nih.gov/datasets/genome/GCA_001654545.1/
Genome_329	Fo26	Non Target		Assembly		F. oxysporum					From NCBI database genomes	GCA_014324865.1	https://www.ncbi.nlm.nih.gov/datasets/genome/GCA_014324865.1/
Genome_330	Fo28	Non Target		Assembly		F. oxysporum					From NCBI database genomes	GCA_014324835.1	https://www.ncbi.nlm.nih.gov/datasets/genome/GCA_014324835.1/
Genome_331	EtdFoc-61	Non Target		Assembly		F. oxysporum f.sp. ciceris					From NCBI database genomes	GCA_011034845.1	https://www.ncbi.nlm.nih.gov/datasets/genome/GCA_011034845.1/
Genome_332	Fo46	Non Target		Assembly		F. oxysporum					From NCBI database genomes	GCA_014324645.1	https://www.ncbi.nlm.nih.gov/datasets/genome/GCA_014324645.1/
Supplementary Table 1. Detailed information of the genomic data used in this study.*The Clade and VCG classification is based on Mostert et al., 2022. SMV: Single-Member VCG. UNK: Unknown. For the publicly available data accession links included when available.
