# Supplementary material for: Comparative genomics-based development of a LAMP assay for rapid and reliable in-field detection of Fusarium oxysporum f. sp. cubense tropical race 4
Source: PLoS One. 2026 Apr 29;21(4):e0347645. doi: 10.1371/journal.pone.0347645 (PMC13127957; doi:10.1371/journal.pone.0347645)
Supplement: S2 Table — (XLSX) [file pone.0347645.s006.xlsx]

## Sheet: Candidates_summary
Candidate	Name	Sequence	K-mer for KEC computation	min_size seq KEC computation	N.Target.Genomes	N.Non-Target.Genomes	r-included	Target made by pool	Chromosome_CAV807	Chromosome/CAV807Ref	Start_MaskedCAV807	End_Masked_CAV807	Length(bp)	Multiple copies_inCAV807?	Genic/Intergeni	PCR_Primer_ID
1	KEC_cand_1	>KEC_Cand_1_PM_35_36 CTGTGGGTATAACGTGTGTGTGCTCTTCCGTTGATTTCTGTGGCCTCTTTGTGTGCATCATTAGTGGCTTTGTTGACACAACTGTAAGTATTTCTCAGTACCCCTTCTAAGTGTTTTTTGACATCATGAGTATTGATACGATTCGTAGAAGAGGTACCCGCTGTGCCCATATCGCTTGGATGGTCAGATTGTGAGAAAGTCGCTTGTCATGGGGTTCGGCACGGTCATGGCCGCCGTGGTTGTTTTAAGATATGGACAAGGATTCAATTTAATGGGGAAGATCGGGAAGGGAATCCCTGAAAAAATGTTGAAGAAATCGAGTAATTCATCGGAAGTTGAACGACGAATTAATATAAATAGCGTGCTCGTGGAGATGGC…	14	500	1	54	No	No	12	Contig_12_CAV807	117824	118338	515	No	Intergenic	PM_35-36
2	KEC_cand_2	>KEC_Cand_2_PM_37_38 AAGTTGTGGAAAAAAGAAACCAGCCGTGTTCTTTAGATGTGTCTGGCTTTGATCTATTTTTAAGACACAATGAGGATACATCTAGATAGACACCAAGCTTGTGATACATTGATCCGAACTCAATGTTCAATGAAAAAGGAAGTATCCGACTTCTATTACTATCTAAACTAACTTGCGGTCTCTCTGACTTCTGTCGAAGTGATCTTGGCATGTAAGATGGCAACTGCCTTTTTGTAAATAATGGAACTTCGAAGTTTCTGCCATGACAAAGACAGGCCTTTTTTTAACCACATCGGCAATAGCATAACTTAATACGCGCATAATTACCACAGGGCTGCAATACATCAAAGTTTATTGCGCGTTGAGCTAATACATGAA…	14	500	1	54	No	No	6	Contig_6_CAV807	407159	407712	554	No	Genic	PM_37-38
3	KEC_cand_3	>KEC_Cand_3_PM_43_44 GCCAGTTTAGCACTAAATCGCTCCTATACATTTAAGATAAGCTATTCTATAGCATTAAAGCAATCCTTATCCCCTGCAGGGCCTAGGTATTTAAGGGCAAGCCAGTAGCCTACGCTAACTATAACTAGTCTAACTATATCGGCAATACTCTGTAGCCATAAGTCCTAGTCCCTAGCATTTCCTATTAACTAGCCTCCCCTATAGATATACATAAAGATATCCTTTGTCTATGTTTTGCTTTATGGTTTTAATAATCAGCAAATAATATCTCGCCCTGGTTTACAGGAAGGGATAGAGATGTTAGTGGCATAATTAAGACAGACCAGCTATATAGGGAATTTGCTATTTTCCTATATTTCTCTGTACTTATTAACGCCG…	14	500	1	54	No	No	10	Contig_10_CAV807	99797	100302	506	No	Intergenic	PM_43-44
4	KEC_cand_4	>KEC_Cand_4_PM_39_40_PM_41_42 GGACAGAAGTCGCCTTTCAGCAACATGGCTGGGCTTTGCTCCAAGCCAGTTCTTACAAGGTGGGCCAGCGGCTCGGCCCACGGAGGTAAGAGCTAATAACTCAGATAGAAAACTCAAAAAACTCTTGGATTTACTTTATACGTTAAAAAGGAGACTATATGGTCCGGGGCAGAAACTGGTGGCCTTTCATGCGCCACTTCTGACGTGTTCCTTTGTTGTACCTGTATGATATGGTCGTCGAGAATTAGGAAAGGCTATCTGATAATCCCCGCATTCTGCTAAAGTCGGCCCTTTTCTCTGGGCTGCTCGTCGCTAGTATTTGCAAATATCGATGCTACCGGTGTTGCC	14	300	7	54	No	Yes	12	Contig_12_CAV807	1484404	1484751	348	No	Intergenic	PM_39-40/41-42
5	KEC_cand_5	>KEC_Cand_5_PM_45_46 CGATCAGTTCCGAGAAGGAATTGCCACGGAGCCCATCAGAAAGAACTGGCTGAGGTTCACACATCTCAATTCCGACGCGCCGTGAGCACGATGAGACAGGGGCAACGAGCCAGCTCCATGGTTTAAATAGGCGGCCTTCGTTAAATTGTTTCACTCGTTACGTCGTGCCATGGATCAGAGATGGCCCTTTTCTTACCGGCATGTTAAATCCTCTCTAAGCGAGCCCCGGGTCGACAGCCTTCCTATACAGAGCAGCCACTTGCGTCTCCCTTCAAGGACGAGCTGCCATGATACTCGCTGTTGGCGGCAAGGGCCATCCGACCGATCCCACAATGACAACAGACGTCGGGCTTGCTGGTCCTCGGTGCCCACCAGAAC…	14	500	7	54	No	Yes	12	Contig_12_CAV807	1486647	1487355	709	No	Genic/Intergeni	PM_45-46 / 83-84
6	KEC_cand_6	>KEC_Cand_6_PM_49_50 CTCCAATAGTTAGTCCCCTCTATGATCTCCGTGCATCCTCGTCCGTGCAGCTGCCGTGGCCGACGGGAACGCGCCCTCGGTTTCCTCTTCTCGTACGCGGCGCTCATAGCACATGAGAGCGATTTCCACTTTACCAAGGAAGCGCACCTAATTCCCGAAGAAGTACAATGGTTACTGAGGCCCTCCAATATAACGCAGCCTTCTAATCGGCGTTGTATGGTTTTACTGTTTTTTCCATCGTGGGACTGCTGGCCGCCGCGTATCTAGTTATAGTTATGTTTTACTACTTGTTCATTGGTAATTGGGTTGCTACACAACGATACAGTAAGAA	14	300	116	83	Yes	Yes	12	Contig_12_CAV807	1488936	1489266	331	No	Intergenic	PM_49-50
7	KEC_cand_7	>KEC_Cand_7_PM_47_48 AAATTGTATTTGTCATTCCGCCTAATCTTAGGTATGGCACTTGATTGTCTGCTAACGGGGAGCGGATAGCCCAAAGAGCTTTGGACCTGGATGGGCCCATTCCGTCCCTTCGGAACCTGCGGGGTCCGACCACCTGCAAAGGCCGTCTACTTCTCCAGATTTTGATAACTCTAGGTATCCCATTTAGAAAGAGTTTTGTAGCCCCTGCTAAGCTCCACCTTTCATACTGCGTGATGTTTATTCCCCCAATGGTGCTGTCTCGGAACGACAAGATAGCCACGTTAAACCGCCGCGCCCCCCTCCGGCATTGT	15	300	116	128	Yes	Yes	12	Contig_12_CAV807	1488423	1488733	311	No	Intergenic	PM_47-48
8	KEC_cand8	>KEC_Cand_8_PM_ TTGACATCTTGTTACTCTTTGCCCACCTCGTTACACCCATCGCCAATGAACGTCCATGTACAAGGTTTGACCTACTCAGTACTAGAATAGATTTCGCTTATTAACCTCTTCCCAGACTTTGTCAACTTCAGATTGCCTCATTGTGCTGGAAGCCGATTACACTGCTTATATCTCACGTTTCGGTGACAAAAAAGATAGATCTGCTCAAGTACCGTGTAATGCATGTGTCGCTATGGCACATCGTAGCCTTATTATGGTGCATCTTACCGTTATCCTTCCCAGCACTAATGATAGAACCTTTTCTTAACCGCGAGGGGAATGATACAAAGGACTGGTTTCGTTCATGGGGGGTCTTGCACACGGTCATATCAGGTGTTTCATGT…	15	300	116	128	Yes	Yes	5	Contig_5_CAV807	3383727	3384111	385	No	Genic	-
9	KEC_cand_9	>KEC_Cand_9_PM_51_52 TTAGCAGTTGCCCCCCTAATAAGCACTACTATAACTCCCTTTAGAAAAAACTCCTAGGTACCTGCAATTAGATTCTTAACCGCACTATATTTAGCCGCTAGTTAGCCAGAGGATCTATAAACCAAAAACTCCTATAGGTCAATAGGCATACAGGGTTTAGAAAGATAATTCTCAGTGCCTACCTCATTAACCATCTTTCTTCTACCCTAAGTACGCCTATTACCTATT	15	200	116	147	Yes	Yes	12	Contig_12_CAV807	1473167	1473394	228	No	Intergenic	PM_51-52
10	KEC_cand_10	>KEC_Cand_10_PM_ TAATAGCTAGGGCGCCTACTATCTGCTATTTCACAGATATAAAGATGGTATTATTAAGCAGAAAGTCCTTTGTCCTGATAATAAATAGTGCTGGTGGTAATTAGCTGCTTATACTATCTGCGTTTTTATATTCTTCTAGGTCTGCATATAATAGCAATATTTAAAGATTCTTCTAAGTATCTCTAGCCATATTAGGTTAATAGAGGT	15	200	116	147	Yes	Yes	10	Contig_10_CAV807	99375	99581	207	No	Intergenic	Not tested
11	KEC_cand_11	>KEC_Cand_11_PM_ GTAACTATACTTAGGTGCCCTCTAGTGCTCTTACTACTAATAAAGGCCAGTTTAGCACTAAATCGCTCCTATACATTTAAGATAAGCTATTCTATAGCATTAAAGCAATCCTTATCCCCTGCAGGGCCTAGGTATTTAAGGGCAAGCCAGTAGCCTACGCTAACTATAACTAGTCTAACTATATCGGCAATACTCTGTAGCCATAAGTCCTAGTCCCTAGCATTTCCTATTAACTAGCCTCCCCTATAGAT	15	200	116	147	Yes	Yes	10	Contig_10_CAV807	99752	100002	251	No	Intergenic	Not tested
12	KEC_cand_12	>KEC_Cand_12_PM_53_54 AATGTTAAAATATGAGAGACAAGGGCTCTTTATACAAGAAATACGGTCACATGATCCTAAAGCCTAAACTTAGGATCGTATTGAGAAACAGTAGCAGTAGTCTAAACTTAGGATTGTGTTGTGAAACAATAGCAGCAGCCTCAACTTACGTCGGGTTGAGCTTGAGCGATTGAACGAAATGAACGAACACTGAACTTCTTCATAGGGATCTACCCACCCCTGATATGTGACAAGCTCTCTGGCCATTTTGCAATAAATTTAGGTATCAAATTTATATGACTTCCTGCTGGCACATCGAGGCGGAAGAACAGGACTTACCAAGCTATAGAAGCATATGT	15	300	116	147	Yes	Yes	1	Contig_1_CAV807	3751228	3751565	338	No	Intergenic	PM_53-54
13	KEC_cand_13	>KEC_Cand_13_PM_55_56 TCTATCTAAGCACTTGAGCGGGTCGATGGATTTGTCACGAAGGACAATATTTAGCGGTCTGAGGGATCTATATACTCGCCAGCAAGTATCAGTGTTTTTGGAATGCGCCAACAGACACACTAGTAATGCCTGATGCCAGATTTCACTTGAACGAGGCAAATGGGCGAGGAGAACATATGGATTCCCTTGTCAGATGCATCAGTAGATGCTTACTTGAATATTCTGCTAGTTGTTTTGCTTGGAAACGCGCAATGAGCATGAGTATCGCGATAGTTTCAAAGAGAACATGAACTTGGCTGTGAGGCTATAGCTACTCTCAGTGTTGCTATATGAGCGGGAGAATGAACCATTTGAGTATCCAATTGATTTGAAAACCC…	15	300	116	147	Yes	Yes	14	Contig_14_CAV807	24237	24730	494	No	Intergenic	PM_55-56
14	KEC_cand14	>KEC_Cand_14_PM_ GTTGTCCGAATGTCTGTAGAAGCAAGAGAGAAGGTCCTGGGGCCAAAGCACCTATTTACGCTCACCAGCGTCAGCCGCCTTGGGTTGGTGTTGGAAAGCCAGGCTAAATATGAAGAGGCGGAGATAATGTGTTGGCGAGCGCTGAAAGAATTAGAGAAGGTGCTAGGGCCAGAGTACCTAGATATACTCACTAGCATTAATAACCTTAGGATAGTGTTAGAGAGGCAGGGCAAGTATAAAGAGGCAGAGGCAATATATCGGCGAGCGCTGAAAGAATTAGAGAAGGTGCTAGGGCCAGAGCACCTAGATATGCTTACTAGTATTAATAACCTTAGGATAGTATTAGAAAGCGAGGCTAAGTATAA	15	300	116	147	Yes	Yes	9	Contig_9_CAV807	2759429	2759793	365	Yes	Intergenic	-
15	KEC_cand_15	>KEC_Cand_15_KEC_20_contig_1 ATGGCTGGTATTTCCGAGGGAAATGATGCCGGGCATACCGAGACATAGCAGCAGGGTCTGATTAAAGCCAAAAAAAAAAATGCTTCGGGTACAAGAAGATCAGGACCACGCTCCTATACAAGATCTCCAGTTCAAGACGCATCAAGCTCCCATCCACCCCAGCCCCCACGAGGAGATACAACCTCATTTCTCCAATTCCCTTCAGTACCAAATGCTGTTCTCTGGAAAGGACGAACAGGACCGCAATACAGGACAGGGAGATGCAACCCCATCTCTCCAATTATATTCAGTACCAAATACTGTTTTCCGGAAAGGATAAACAGACGCTAATCAGCTATCATCAGGACTGCACTGCAGGACAAGGAGAGAT…	16	300	134	147	Yes	Yes	1	Contig_1_CAV807	3759165	3759606	442	No	Genic	PM_57-58
16	KEC_cand_16	>KEC_Cand_16_KEC_16_contig_1 ACCGATAGAGTGAGATTGACTCTTATGAGACTGACTCCTATCTTCCTTCCAGTTGATTAATTTGATCTTGTTATGATAGTACTGCAATCCAGAGCTGGGAAATTCATGGATCAGATGAAACCAACATGAAGAAGGATAGACAGGGAGGGAACATTATTCAAACACGCGCCAAATATTACGAAATAACAGCATTAATATAAGCTTCTATCAGATAGCTGATATCTCCCTGCTCCATCACTAGAGTGACTCCAAATAACCACAGAAAATAAAGCAATAGTATCATCCTTTTCTCCATTTCACGGTAAGTCGCTCCAATCCCTCAAAAATAATTAAATGCCCCGAAACGCTACGCCAATTTCTTGTCGAGAAT…	16	300	134	147	Yes	Yes	1	Contig_1_CAV807	3748898	3749473	576	No	Genic	PM_59-60
17	KEC_cand_17	>KEC_Cand_17_KEC_6_contig_9 GGGGTTCCTTGACTCTGACATTGCTACCGAAGGCAAAGAGTTTGCTATAAATGCGAGAGTGATAAACGTCTTGAGAGTAGCTTAAAACAGACGGAGGTCTGATTTCATTTGTGCCTTGTTGGCAGGTTGAATTTCTTCTAGTGCAAGGGAGCGCCCCCCAAACAAGAACAGTTGGGAAATTGATCAGAATTATTGACTACTGCACGCGCCTCTAGGAATTCGCATCCAGATTTACGTGTGAGAGTGTAGGTTCTGAAGGGAATGAAACGATATTGATGCACAGATGGCTTGGCTCGGTATACATAAGAGTACAGATGTGTTACCCAGCCTGGACTGTGTCGAGCTGGAAGCCGAAGGCGCGAGCTTGAATT…	16	300	134	147	Yes	Yes	9	Contig_9_CAV807	2291750	2292124	375	No	Intergenic	PM_61-62
18	KEC_cand18	>KEC_Cand_18_KEC_1_contig_8 CCTTTGGTATTCCTACCTTGCGTGTCAAAGTAGATTCCTCCATCAAAATCACAGCTAATAGTAACGAGTTCACATATCGCATACTCCAGTGGCGATCTGCCTATGGCATTGTGTAGGATTACAATCGTTCCCAAGCGCTACAATGTACAACAACCGTCTGTCAGCGCTGGGCTTGCGCCTGATGTGGCTAGCACGTCGAAAATCTTCGAGTAAGAGTACTTTCATCACACGCTATCTCTCTTATAGCTTGGAAATCTAGGACGTATTGTTTAATCTCGCTGAACTTACCCGTGTCGGTGTAGAGGCAGACATCGAGGCATGCCTTCTTCTTCGTGATGGGACCGGT	16	300	134	147	Yes	Yes	8	Contig_8_CAV807	258359	258704	346	No	Intergenic	PM_63-64
19	KEC_cand_19	>KEC_Cand_19_KEC_7_contig_9 CTTTGACAAAAGACGTCAAAAGTGATCGAAGAGCAAACGCCGTGAACAACTGGAGATAAGAATCATCTTTTGGGCGGTCATAGTGTACTTCAAGAAGAATAGACCGGACTCGACCATTCAGCATTGTTAAAACAATTGGCCTGATAATATCCAGTCCGTATTGATCCTTCAAAAGGCTTTCATGCTCGATAATCATCCTGCTGATAGCCATGGCATTTTGGTCCATCTGCAGGGTCTGGCTGTGAGTCTCTTTGACTCTGTCGATATGCAGACCCTTCAACTGCAAGACCTTTGTGTTAGTCGATGTATGAAATGCAATCTCCATATCGTTCGAAGACTTAAAGCCGTAGCCAGTCATATTGTAATAATGA…	16	300	134	147	Yes	Yes	9	Contig_9_CAV807	2293058	2293551	494	No	Genic	PM_65-66
20	KEC_cand_20	>KEC_Cand_20_KEC_19_contig_1 TGGTGTGAGACTTGTTATGCTTTTCGTTGTCAATAAAAAGCAACAGCATGCGTCGCAAGGGTTGCACTTTGCTTGAAGATGCTCCAGCAGAGTCCCGAGGTGCAATCAGAGCCAGGCTAATAAGTTTTCCGATGTCATGGCACGTTACACAGCTACGCTTTTACGTCGATTGTGGTTTTGATCCGCGTCATTCTATGCAGGGCGCTGAAATGGCTGACCTTGAAGAGGCAGTCCTTTCCTCCGGCCTTTCTGGAGCAGCGGCTCTACCGTAGCTGCTGTCTCGAAATGCATCCAGAGTCTTTGGAATGATGGATTACCCTCTGACCTCTAGGTAAGTTCAGCATCTCTGCAAATGATATCAATTGACCCT…	16	300	134	147	Yes	Yes	1	Contig_1_CAV807	3758528	3759135	608	No	Intergenic	PM_67-68
21	KEC_cand_21	>KEC_Cand_21_KEC_15_contig_1 TGAGGTCTCTGGCCCAAAAACGTGGGCCTGAAGAAGCTACTCCAGAAGAAGGATTTCAGACTCGAAACGCAAAACGTCGCAAAGCTATCTACGAAGAGAGTGATTCTAGTAACTCAGGCAGCAGTTCAGAGGGAGGTCATGAAGACGACGAAGAGGATCAACAAGATGACAGCGATAACAGAGTCACTCGTCAGACAAGATATACCCATCATTTCAGATCCGATATTGAAGACACTGATAATTCACCTGTTGTCGATGCCCCATTTACCTTCGAGCCTGACAACGGATTGGAAGAGTTGAGGCACATGCTGCTTAGACAGCAGTCAGAGATCAATGAGCTGAAAAGGAGGCAAGGAGAAGACATCACCAC…	16	300	134	147	Yes	Yes	1	Contig_1_CAV807	3744909	3745497	589	No	Genic	PM_69-70
22	KEC_cand_22	>KEC_Cand_22_KEC_21_contig_1 AAGCATCTCACCGAGGTCCCTTTTCTTCTTGAAAGGGGCAGAAGGACATCCTCTGTTTGATCATCCATCGTTAGAGAGATCCACCCATAGGAACGCAGTGTTAGAATTAATATCCTTGAATGAAGTAGCAAGGTTATTTTTGGTAAATAGTCTTTTTCAGCTAACTACTCATTTGTCTCACTGTGTGTGTTGTGCATTAAGATGATGTGATGGCCGCTTGGGGGTAGTACCCTTGGTAATGATGCCGATTAACACGACATTATCGCGTTGTTAGATGGGAATTATCGAAATATTGAAATGGCCCGACTAAATGTCCTACATATATCATCGAAGGTGGTGACTACGTAGGAGTTGATATTGGATGGGAGAT…	16	300	134	147	Yes	Yes	1	Contig_1_CAV807	3763849	3764272	424	No	Intergenic	PM_71-72
23	KEC_cand_23	>KEC_new_k16_200_63_len_417_orig_KEC_new_k16_200_11_len_4850165_orig_contig_3 TAAAGATAAGATAAGAAAAAAAAAACCTTAATTAAATTACTTAGAGGTATAAGGAGGCTTAGTAATAACT TAGTAATAGGCAGAAGTAAACTAACTAGGGCAACTAATAAAAGCAGTGCTAATAAAAGTAATTAGAATAT TAGAGGCCGGGTTTTATAAGTGCTTAGTAAGTAAAGTATAAAAAGCTGGCTTAGCCTTAAAAGCAGATAG GAGCTTATTATAAGTCTCTTTGCCCTTAATAGGAATATCTTTATAGAAGTCTAGGTAAAAGATTACTAAG TAAAGGCAGGTTATAATAAAGATATTTTAGGTATAAA…	16	200	147	162	No	Yes	3	Contig_3_CAV807	4477468	4477884	417	No	Intergenic	PM_77-78 / 85-86 / -
24	KEC_cand_24	>KEC_new_k16_200_3_len_208_orig_KEC_new_k16_200_4_len_6510811_orig_contig_1 GTCAACAATATGCCGAAGGAAGTGAGCTGGGACTTTGCGAAGAGGGGAAGAAATGAGGGCAGGGATCCCG CCTTGTCAGCCAAAGCCCCCGACCTGTTAAATCACATCATGCAGGTTACAGGTGCGACCGTGGTGTTCGG TCTCGGCAATACACTTGGTAATTCCGGCCTTTCAATTCTTGTCTCTCCCGGGGCAGAAGTATCTCCTA	16	200	147	162	No	Yes	1	Contig_1_CAV807	6094769	6094976	208	No	Intergenic	PM_79-80 / 81-82
25	KEC_cand_25	>KEC_new_k16_200_139_len_427_orig_KEC_new_k16_200_14_len_2698796_orig_contig_12 TATCCTGTGGAGTTCTCAAGGGTCCCCGCCAGGCCGGTGTCCACCTCCAGCTATCCCGGCAACCGAAAAG GTTTGCTCTACTTTGTCCATTCGGCACTTGCAAGAGCCCTCCTCGTGTTCGGCCCAAGAGCAAAGGACCG CTAGAAGAACCCATGTGCTTGGCTCTCAAGATGCTGCAGCTGGCTGAGGCGCTAGTGGCCTAGAGAAAGC GCTTAGAGTTAATTAGCTCCCAATCAATCCGAGTTGCGTCAGTGGCTTTCTTCGGAGCCCGAGAGAAGAG AGGCACAGTTGGACAACGTGACGGTGATGTAACTA…	16	200	147	162	No	Yes	12	Contig_12_CAV807	1484883	1485309	427	No	Intergenic	-
26	KEC_cand_26	>KEC_new_k17_200r_29_len_413_orig_KEC_new_k17_200r_7_len_2815265_orig_contig_9 CTAATAAGTTAATTAACATAAGGCTATGTAATTAATTTCTCTCTTAATATACTAATAGTCCTAGGCCCCT ATAAGGCTATAAAAGCACTATTATAAGGCCCTAATATAAGTTTAAGCTTCTAGAACTTTAAATCCTTACC TTTTAGATAGTTATTATAAGGAAGTCTAATTTAAATAGCTATAATATATAAGTTTTTACTTTAGGACTTA TGTCTTCTTACTTATACTTAATTAGGTATTAGATTTTAATTAACCTTTAAATACACTTTTATTCCAATTA ATAGAAACTAATAGTAAGTAGTTAATGGCAGGCTAT…	17	200	147	162	Yes	Yes	9	Contig_9_CAV807	2722239	2722651	413	No	Intergenic	-
27	kec_Cand_27	>KEC_uniq151_k19_500_r_ONTs_80extraNCib.fasta2_len_515_KECn._12_len_5207753_contig_2 GATTGGAACGCTTGCCTGTAGATGCTTAAGGGCTATGGTAATTAGGTGACCTCGGTGGCGTTATCAGCAGATAGCCAGCGTATTATATCAGGCTTATATAATGGCGCGGTTAAGATCTAGGAGGCGGCAATAGGCGCATATATACAGATACTTAAGGCCTATGGTAATTTGGTGATATTACTAGTATTCTTAGTAGATAGCTAGTATTTTATATTAGGCTTATATAATAATACGGTTAAGATCTAGGAGGCGGTGATAGGCGTATATATATAGATGCTTAAGGGCCATGGCAGTGCCGTAGTATTATTACTGGC…	19	500	151	183	Yes	Yes	2	Contig_2_CAV807	31572	32086	515	No	Intergenic	PM_87-88/PM_89-90/PM_91-92
28	KEC_cand_28	>KEC_uniq151_k18_500__ONTs_80extraNCib39_len_534_KECn._7_len_4496550_contig_4 CAAATAGCTATAGACTTTTATCTTATGCTACTAGGGTATATAGGCTATAGTTTAATATAAATATTTATAG ATAGAGTATTAGGGTTTACCTAGGACTATTATATTACTAATTAGTTAACCCCTGCTATCCTCTTAGCGCT AAAAGGCTTTTTAAATATAATAGAAGTATAATACTTAAAGAAAGTAAAGGTAATTAAGTATAATAATGAG ATTATAATAATCTATCTATAAGTATATGCCAAGATAGTTTAGCAAGGAATATAATATAAATTATCTGCTT TAAATATACAGGCTTAGAATAGTAATATAGAAAGAGT…	18	500	9	183	Yes	Yes	4	Contig_4_CAV807	4461617	4462139	523	Yes	Intergenic	-
29	KEC_cand_29	>KEC_uniqCompl9_k17_350__ONTs_80extraNCib63_len_358_KECn._141_len_30797_contig_4 ACTTTAAAGGTCCCCTTTCTTATAGTACAAACACTTTAAGAAAGGCCTCTTATAAATAGGATTTCACCGA GTACTTAGCGAAGACTGCTATTAGGTCTAAGGCGATATAGTGTTCTTCTTTTATATAGATAATTGCATCC TCTGCTACCTAAAGGAATAAGAAGAAAGGGTAAAAGATCTAATAAGGAAGCTATAAGAGATATATTATAT TAAAGGAGGTAAGACCTTATAATAGTTCTTAGGCATTAAGGTTATAAGGGATAGGCCGAACTATTATCTA TAGCTCTCCTAGGCCATATATATTAATAAAATAC…	17	350	9	183	Yes	Yes	4	Contig_4_CAV807	4463404	4463761	358	Yes	Intergenic	-
30	KEC_cand_30	>KEC_uniqCompl9_k17_350__ONTs_80extraNCib53_len_509_KECn._142_len_10748_contig_4 CTACCCTAGATAAAGGTTAGCTAAAAAGTCAAAGAAGACTTAATAAAACTATATAGAAATAAGGCACTAA AGTGCCTAAAGGTCCTAGAGAGATGTAATATCTTAGGCCTATATAGTAGTAGTTAAACTGCTATTACTAC TAGAGGAAGGATTATATATATACTTAGCAACCACTTACTAAGCCATGCCGCAGGACTTAATAGTAGTATA GGCCTATTAGACCTAAGTAGTATCTAATTCCTTATTAGTAAAATAATCCTAGAGGTGCTTAATGGCCAGG TAGTAAGCCTAGACTATGCTGAAATACTTGCAAG…	17	350	9	183	Yes	Yes	4	Contig_4_CAV807	4465066	4465574	509	Yes	Intergenic	-

## Sheet: PCR_primers
Primer ID	Candidate region	Size	L_name	Left_prmr	Tm_L	R_name	Right_prmr	Tm_R	Tm	Penalty	Theoretical Annealing temp	Sequence
	KEC_primer1	515		KEC no. 29; len = 515; orig: contig_12								CTGTGGGTATAACGTGTGTGTGCTCTTCCGTTGATTTCTGTGGCCTCTTTGTGTGCATCATTAGTGGCTT TGTTGACACAACTGTAAGTATTTCTCAGTACCCCTTCTAAGTGTTTTTTGACATCATGAGTATTGATACG ATTCGTAGAAGAGGTACCCGCTGTGCCCATATCGCTTGGATGGTCAGATTGTGAGAAAGTCGCTTGTCAT GGGGTTCGGCACGGTCATGGCCGCCGTGGTTGTTTTAAGATATGGACAAGGATTCAATTTAATGGGGAAG ATCGGGAAGGGAATCCCTGAAAAAATGTTGAAGAAATCGAGTAATTCATCGGAAGTTGAACGACGAATTA ATATAAATAGCGTGCTCGTGGAGATGGCTAACTTAGCAGAAGAT…
PM_35-36		501	MA_KEC_primer1_L	CTGTGGGTATAACGTGTGTGT	58	MA_KEC_primer1_R	CCCACTTTGCGAGTTGTGTG	60	85.2	3.064	62.44
	KEC_primer2	554										AAGTTGTGGAAAAAAGAAACCAGCCGTGTTCTTTAGATGTGTCTGGCTTTGATCTATTTTTAAGACACAA TGAGGATACATCTAGATAGACACCAAGCTTGTGATACATTGATCCGAACTCAATGTTCAATGAAAAAGGA AGTATCCGACTTCTATTACTATCTAAACTAACTTGCGGTCTCTCTGACTTCTGTCGAAGTGATCTTGGCA TGTAAGATGGCAACTGCCTTTTTGTAAATAATGGAACTTCGAAGTTTCTGCCATGACAAAGACAGGCCTT TTTTTAACCACATCGGCAATAGCATAACTTAATACGCGCATAATTACCACAGGGCTGCAATACATCAAAG TTTATTGCGCGTTGAGCTAATACATGAAAGGCGCGATACTGAGG…
PM_37-38		504	MA_KEC_primer2_L	ACCAGCCGTGTTCTTTAGATGT	60	MA_KEC_primer2_R	CGATCTTGGCTTTGCATGGT	59.2	84	2.852	61.78
	KEC_primer3	506										GCCAGTTTAGCACTAAATCGCTCCTATACATTTAAGATAAGCTATTCTATAGCATTAAAGCAATCCTTATCCCCTGCAGGGCCTAGGTATTTAAGGGCAAGCCAGTAGCCTACGCTAACTATAACTAGTCTAACTATATCGGCAATACTCTGTAGCCATAAGTCCTAGTCCCTAGCATTTCCTATTAACTAGCCTCCCCTATAGATATACATAAAGATATCCTTTGTCTATGTTTTGCTTTATGGTTTTAATAATCAGCAAATAATATCTCGCCCTGGTTTACAGGAAGGGATAGAGATGTTAGTGGCATAATTAAGACAGACCAGCTATATAGGGAATTTGCTATTTTCCTATATTTCTCTGTACTTATTAACGCCGACCTCGTGCCACTTAGGTATA…
PM_43-44		405	MA_KEC_primer3_L	CCTGCAGGGCCTAGGTATTT	59.2	MA_KEC_primer3_R	GGCTGGTCTTTTTGCACCTG	60	83.1	0.879	61.15
	KEC_primer3_2
		501	MA_KEC_primer3_2_L	GCCAGTTTAGCACTAAATCGCT	59.3	MA_KEC_primer3_2_R	TATCTAATTAGACTTTATTGTCCTGGC	57	82.8	12.676	60.505
	KEC_primer4			>KEC no. 354; len = 348; orig: KEC no. 5; len = 2698796; orig: contig_12								GGACAGAAGTCGCCTTTCAGCAACATGGCTGGGCTTTGCTCCAAGCCAGTTCTTACAAGGTGGGCCAGCG GCTCGGCCCACGGAGGTAAGAGCTAATAACTCAGATAGAAAACTCAAAAAACTCTTGGATTTACTTTATA CGTTAAAAAGGAGACTATATGGTCCGGGGCAGAAACTGGTGGCCTTTCATGCGCCACTTCTGACGTGTTC CTTTGTTGTACCTGTATGATATGGTCGTCGAGAATTAGGAAAGGCTATCTGATAATCCCCGCATTCTGCT AAAGTCGGCCCTTTTCTCTGGGCTGCTCGTCGCTAGTATTTGCAAATATCGATGCTACCGGTGTTGCC
PM_39-40		309	MA_KEC_primer4_1_L	ACAGAAGTCGCCTTTCAGCA	59.9	MA_KEC_primer4_1_R	GACGAGCAGCCCAGAGAAAA	60.3	86.3	0.427	63.54
PM_41-42		335	MA_KEC_primer4_2_L	GTCGCCTTTCAGCAACATGG	60.1	MA_KEC_primer4_2_R	CACCGGTAGCATCGATATTTGC	59.8	86.4	2.267	63.565
	KEC_primer5											CGATCAGTTCCGAGAAGGAATTGCCACGGAGCCCATCAGAAAGAACTGGCTGAGGTTCACACATCTCAATTCCGACGCGCCGTGAGCACGATGAGACAGGGGCAACGAGCCAGCTCCATGGTTTAAATAGGCGGCCTTCGTTAAATTGTTTCACTCGTTACGTCGTGCCATGGATCAGAGATGGCCCTTTTCTTACCGGCATGTTAAATCCTCTCTAAGCGAGCCCCGGGTCGACAGCCTTCCTATACAGAGCAGCCACTTGCGTCTCCCTTCAAGGACGAGCTGCCATGATACTCGCTGTTGGCGGCAAGGGCCATCCGACCGATCCCACAATGACAACAGACGTCGGGCTTGCTGGTCCTCGGTGCCCACCAGAACACCTCCAACCAACGGGGTTTG…
PM_45-46	KEC_primer5_first half	310	MA_KEC_5_firsthalf_1_L	CACGGAGCCCATCAGAAAGA	59.8	MA_KEC_5_firsthalf_1_R	ATTGTGGGATCGGTCGGATG	59.9	89	0.357	65.355
	KEC_primer5_first half 2											CGATCAGTTCCGAGAAGGAATTGCCACGGAGCCCATCAGAAAGAACTGGCTGAGGTTCACACATCTCAATTCCGACGCGCCGTGAGCACGATGAGACAGGGGCAACGAGCCAGCTCCATGGTTTAAATAGGCGGCCTTCGTTAAATTGTTTCACTCGTTACGTCGTGCCATGGATCAGAGATGGCCCTTTTCTTACCGGCATGTTAAATCCTCTCTAAGCGAGCCCCGGGTCGACAGCCTTCCTATACAGAGCAGCCACTTGCGTCTCCCTTCAAGGACGAGCTGCCATGATACTCGCTGTTGGCGGCAAGGGCCATCCGACCGATCCCACAATGACAACAGACGTCGGGCTTGCTGGTCCTCGGTG
		316	MA_KEC_5_firsthalf_2_L	CGGAGCCCATCAGAAAGAACT	60.1	MA_KEC_5_firsthalf_2_R	CTGTTGTCATTGTGGGATCGG	59.3	89	2.805	65.31
	KEC_primer5_Reduced											TCAATTCCGACGCGCCGTGAGCACGATGAGACAGGGGCAACGAGCCAGCTCCATGGTTTAAATAGGCGGCCTTCGTTAAATTGTTTCACTCGTTACGTCGTGCCATGGATCAGAGATGGCCCTTTTCTTACCGGCATGTTAAATCCTCTCTAAGCGAGCCCCGGGTCGACAGCCTTCCTATACAGAGCAGCCACTTGCGTCTCCCTTCAAGGACGAGCTGCCAT
PM_83-84		204	MA_KEC_5_Reduced_1_L	GTGAGCACGATGAGACAGGG	60.5	MA_KEC_5_Reduced_1_R	CAGCTCGTCCTTGAAGGGAG	60.1	87.4	0.568	64.37
	KEC_primer5_Reduced2											TCAATTCCGACGCGCCGTGAGCACGATGAGACAGGGGCAACGAGCCAGCTCCATGGTTTAAATAGGCGGCCTTCGTTAAATTGTTTCACTCGTTACGTCGTGCCATGGATCAGAGATGGCCCTTTTCTTACCGGCATGTTAAATCCTCTCTAAGCGAGCCCCGGGTCGACAGCCTTCCTATACAGAGCAGCCACTTGCGTCTCCCTTCAAGGACGAGCTGCCAT
		203	MA_KEC_5_Reduced_2_L	CACGATGAGACAGGGGCAAC	61	MA_KEC_5_Reduced_2_R	ATGGCAGCTCGTCCTTGAAG	60.4	87.3	1.414	64.42
	KEC_primer5_Reduced3											TCAATTCCGACGCGCCGTGAGCACGATGAGACAGGGGCAACGAGCCAGCTCCATGGTTTAAATAGGCGGCCTTCGTTAAATTGTTTCACTCGTTACGTCGTGCCATGGATCAGAGATGGCCCTTTTCTTACCGGCATGTTAAATCCTCTCTAAGCGAGCCCCGGGTCGACAGCCTTCCTATACAGAGCAGCCACTTGCGTCTCCCTTCAAGGACGAGCTGCCAT
		213	MA_KEC_5_Reduced_3_L	CAATTCCGACGCGCCGTG	62.5	MA_KEC_5_Reduced_3_R	GTCCTTGAAGGGAGACGCAA	60	87.8	4.534	64.935
						#
	KEC_primer6											CTCCAATAGTTAGTCCCCTCTATGATCTCCGTGCATCCTCGTCCGTGCAGCTGCCGTGGCCGACGGGAACGCGCCCTCGGTTTCCTCTTCTCGTACGCGGCGCTCATAGCACATGAGAGCGATTTCCACTTTACCAAGGAAGCGCACCTAATTCCCGAAGAAGTACAATGGTTACTGAGGCCCTCCAATATAACGCAGCCTTCTAATCGGCGTTGTATGGTTTTACTGTTTTTTCCATCGTGGGACTGCTGGCCGCCGCGTATCTAGTTATAGTTATGTTTTACTACTTGTTCATTGGTAATTGGGTTGCTACACAACGATACAGTAAGAA
PM_		302	MA_KEC_primer6_1_L	CCCCTCTATGATCTCCGTGC	59.4	MA_KEC_primer6_1_R	TGTGTAGCAACCCAATTACCA	57.5	87.4	4.11	63.815
PM_49-50		247	MA_KEC_6_2_L	ATCTCCGTGCATCCTCGTCC	61.7	MA_KEC_6_2_R	ATAACTAGATACGCGGCGGC	60.1	88.1	1.849	65.04
	KEC_primer7											AAATTGTATTTGTCATTCCGCCTAATCTTAGGTATGGCACTTGATTGTCTGCTAACGGGGAGCGGATAGCCCAAAGAGCTTTGGACCTGGATGGGCCCATTCCGTCCCTTCGGAACCTGCGGGGTCCGACCACCTGCAAAGGCCGTCTACTTCTCCAGATTTTGATAACTCTAGGTATCCCATTTAGAAAGAGTTTTGTAGCCCCTGCTAAGCTCCACCTTTCATACTGCGTGATGTTTATTCCCCCAATGGTGCTGTCTCGGAACGACAAGATAGCCACGTTAAACCGCCGCGCCCCCCTCCGGCATTGT
PM_		222	MA_KEC_primer7_1_L	ATTGTCTGCTAACGGGGAGC	60.1	MA_KEC_primer7_1_R	TTCCGAGACAGCACCATTGG	60.3	87	0.429	64.06
PM_47-48		125	MA_KEC_7_2ndhalf_L	GGCCGTCTACTTCTCCAGAT	58.6	MA_KEC_7_2ndhalf_R	TTCCGAGACAGCACCATTGG	60.3	82.4	1.726	60.615
	KEC_primer8											TTGACATCTTGTTACTCTTTGCCCACCTCGTTACACCCATCGCCAATGAACGTCCATGTACAAGGTTTGACCTACTCAGTACTAGAATAGATTTCGCTTATTAACCTCTTCCCAGACTTTGTCAACTTCAGATTGCCTCATTGTGCTGGAAGCCGATTACACTGCTTATATCTCACGTTTCGGTGACAAAAAAGATAGATCTGCTCAAGTACCGTGTAATGCATGTGTCGCTATGGCACATCGTAGCCTTATTATGGTGCATCTTACCGTTATCCTTCCCAGCACTAATGATAGAACCTTTTCTTAACCGCGAGGGGAATGATACAAAGGACTGGTTTCGTTCATGGGGGGTCTTGCACACGGTCATATCAGGTGTTTCATGTTT
PM_			MA_KEC_8_1_L			MA_KEC_8_1_R					-14.9
	KEC_primer9											TTAGCAGTTGCCCCCCTAATAAGCACTACTATAACTCCCTTTAGAAAAAACTCCTAGGTACCTGCAATTAGATTCTTAACCGCACTATATTTAGCCGCTAGTTAGCCAGAGGATCTATAAACCAAAAACTCCTATAGGTCAATAGGCATACAGGGTTTAGAAAGATAATTCTCAGTGCCTACCTCATTAACCATCTTTCTTCTACCCTAAGTACGCCTATTACCTATT
PM_51-52		206	MA_KEC_9_1_L	CCCCTAATAAGCACTACTATAACTCCC	60.1	MA_KEC_9_1_R	AGGCGTACTTAGGGTAGAAGA	57.3	81.7	10.753	59.9
	KEC_primer10											TAATAGCTAGGGCGCCTACTATCTGCTATTTCACAGATATAAAGATGGTATTATTAAGCAGAAAGTCCTTTGTCCTGATAATAAATAGTGCTGGTGGTAATTAGCTGCTTATACTATCTGCGTTTTTATATTCTTCTAGGTCTGCATATAATAGCAATATTTAAAGATTCTTCTAAGTATCTCTAGCCATATTAGGTTAATAGAGGT
PM_			MA_KEC_p10_1_L			MA_KEC_10_1_R					-14.9
	KEC_primer11											GTAACTATACTTAGGTGCCCTCTAGTGCTCTTACTACTAATAAAGGCCAGTTTAGCACTAAATCGCTCCTATACATTTAAGATAAGCTATTCTATAGCATTAAAGCAATCCTTATCCCCTGCAGGGCCTAGGTATTTAAGGGCAAGCCAGTAGCCTACGCTAACTATAACTAGTCTAACTATATCGGCAATACTCTGTAGCCATAAGTCCTAGTCCCTAGCATTTCCTATTAACTAGCCTCCCCTATAGAT
PM_			MA_KEC_11_1_L			MA_KEC_11_1_R					-14.9
	KEC_primer12											AATGTTAAAATATGAGAGACAAGGGCTCTTTATACAAGAAATACGGTCACATGATCCTAAAGCCTAAACTTAGGATCGTATTGAGAAACAGTAGCAGTAGTCTAAACTTAGGATTGTGTTGTGAAACAATAGCAGCAGCCTCAACTTACGTCGGGTTGAGCTTGAGCGATTGAACGAAATGAACGAACACTGAACTTCTTCATAGGGATCTACCCACCCCTGATATGTGACAAGCTCTCTGGCCATTTTGCAATAAATTTAGGTATCAAATTTATATGACTTCCTGCTGGCACATCGAGGCGGAAGAACAGGACTTACCAAGCTATAGAAGCATATGT
PM_53-54		201	MA_KEC_12_1_L	CGGTCACATGATCCTAAAGCCT	60.2	MA_KEC_12_1_R	GGCCAGAGAGCTTGTCACAT	60	83.8	2.195	61.79
	KEC_primer13											TCTATCTAAGCACTTGAGCGGGTCGATGGATTTGTCACGAAGGACAATATTTAGCGGTCTGAGGGATCTATATACTCGCCAGCAAGTATCAGTGTTTTTGGAATGCGCCAACAGACACACTAGTAATGCCTGATGCCAGATTTCACTTGAACGAGGCAAATGGGCGAGGAGAACATATGGATTCCCTTGTCAGATGCATCAGTAGATGCTTACTTGAATATTCTGCTAGTTGTTTTGCTTGGAAACGCGCAATGAGCATGAGTATCGCGATAGTTTCAAAGAGAACATGAACTTGGCTGTGAGGCTATAGCTACTCTCAGTGTTGCTATATGAGCGGGAGAATGAACCATTTGAGTATCCAATTGATTTGAAAACCCCCAAGAGCTACAAACTTGCGGT…
PM_55-56		401	MA_KEC_13_1_L	GTCGATGGATTTGTCACGAAGG	59.7	MA_KEC_13_1_R	AGCAGTGAATGGAACGGATAGA	59.2	85	5.115	62.435
	KEC_primer14											GTTGTCCGAATGTCTGTAGAAGCAAGAGAGAAGGTCCTGGGGCCAAAGCACCTATTTACGCTCACCAGCGTCAGCCGCCTTGGGTTGGTGTTGGAAAGCCAGGCTAAATATGAAGAGGCGGAGATAATGTGTTGGCGAGCGCTGAAAGAATTAGAGAAGGTGCTAGGGCCAGAGTACCTAGATATACTCACTAGCATTAATAACCTTAGGATAGTGTTAGAGAGGCAGGGCAAGTATAAAGAGGCAGAGGCAATATATCGGCGAGCGCTGAAAGAATTAGAGAAGGTGCTAGGGCCAGAGCACCTAGATATGCTTACTAGTATTAATAACCTTAGGATAGTATTAGAAAGCGAGGCTAAGTATAA
PM_			MA_KEC_14_1_L			MA_KEC_14_1_R					-14.9
	KEC_primer15	442										ATGGCTGGTATTTCCGAGGGAAATGATGCCGGGCATACCGAGACATAGCAGCAGGGTCTGATTAAAGCCA​ AAAAAAAAAATGCTTCGGGTACAAGAAGATCAGGACCACGCTCCTATACAAGATCTCCAGTTCAAGACGC​ ATCAAGCTCCCATCCACCCCAGCCCCCACGAGGAGATACAACCTCATTTCTCCAATTCCCTTCAGTACCA​ AATGCTGTTCTCTGGAAAGGACGAACAGGACCGCAATACAGGACAGGGAGATGCAACCCCATCTCTCCAA​ TTATATTCAGTACCAAATACTGTTTTCCGGAAAGGATAAACAGACGCTAATCAGCTATCATCAGGACTGC​ ACTGCAGGACAAGGAGAGATCTCCAGTTTAGGATGCATC…
PM_57-58		406	MA_KEC_15_1_L	TTCCGAGGGAAATGATGCCG	60.5	MA_KEC_15_1_R	GGGGTGGATAGAGGTGGGAT	60.1	86.8	0.568	63.95
	KEC_primer16	576										ACCGATAGAGTGAGATTGACTCTTATGAGACTGACTCCTATCTTCCTTCCAGTTGATTAATTTGATCTTG​ TTATGATAGTACTGCAATCCAGAGCTGGGAAATTCATGGATCAGATGAAACCAACATGAAGAAGGATAGA​ CAGGGAGGGAACATTATTCAAACACGCGCCAAATATTACGAAATAACAGCATTAATATAAGCTTCTATCA​ GATAGCTGATATCTCCCTGCTCCATCACTAGAGTGACTCCAAATAACCACAGAAAATAAAGCAATAGTAT​ CATCCTTTTCTCCATTTCACGGTAAGTCGCTCCAATCCCTCAAAAATAATTAAATGCCCCGAAACGCTAC​ GCCAATTTCTTGTCGAGAATGAGATACCTGTTGCACTTT…
PM_59-60		514	MA_KEC_16_1_L	AGACTGACTCCTATCTTCCTTCCA	60	MA_KEC_16_1_R	CTTGGAGCTCCGGAACAAGT	60	84.4	4.052	62.18
	KEC_primer17	375										GGGGTTCCTTGACTCTGACATTGCTACCGAAGGCAAAGAGTTTGCTATAAATGCGAGAGTGATAAACGTCTTGAGAGTAGCTTAAAACAGACGGAGGTCTGATTTCATTTGTGCCTTGTTGGCAGGTTGAATTTCTTCTAGTGCAAGGGAGCGCCCCCCAAACAAGAACAGTTGGGAAATTGATCAGAATTATTGACTACTGCACGCGCCTCTAGGAATTCGCATCCAGATTTACGTGTGAGAGTGTAGGTTCTGAAGGGAATGAAACGATATTGATGCACAGATGGCTTGGCTCGGTATACATAAGAGTACAGATGTGTTACCCAGCCTGGACTGTGTCGAGCTGGAAGCCGAAGGCGCGAGCTTGAATTAGTG
PM_61-62		375	MA_KEC_17_1_L	GGGGTTCCTTGACTCTGACA	58.9	MA_KEC_17_1_R	CACTAATTCAAGCTCGCGCC	60	86	1.083	63.135
	KEC_primer18	346										CCTTTGGTATTCCTACCTTGCGTGTCAAAGTAGATTCCTCCATCAAAATCACAGCTAATAGTAACGAGTT​ CACATATCGCATACTCCAGTGGCGATCTGCCTATGGCATTGTGTAGGATTACAATCGTTCCCAAGCGCTA​ CAATGTACAACAACCGTCTGTCAGCGCTGGGCTTGCGCCTGATGTGGCTAGCACGTCGAAAATCTTCGAG​ TAAGAGTACTTTCATCACACGCTATCTCTCTTATAGCTTGGAAATCTAGGACGTATTGTTTAATCTCGCT​ GAACTTACCCGTGTCGGTGTAGAGGCAGACATCGAGGCATGCCTTCTTCTTCGTGATGGGACCGGT
PM_63-64		308	MA_KEC_18_1_L	TCCTACCTTGCGTGTCAAAGT	59.6	MA_KEC_18_1_R	GCCTCGATGTCTGCCTCTAC	60	85.7	1.446	63.03
	KEC_primer19	494										CTTTGACAAAAGACGTCAAAAGTGATCGAAGAGCAAACGCCGTGAACAACTGGAGATAAGAATCATCTTT​ TGGGCGGTCATAGTGTACTTCAAGAAGAATAGACCGGACTCGACCATTCAGCATTGTTAAAACAATTGGC​ CTGATAATATCCAGTCCGTATTGATCCTTCAAAAGGCTTTCATGCTCGATAATCATCCTGCTGATAGCCA​ TGGCATTTTGGTCCATCTGCAGGGTCTGGCTGTGAGTCTCTTTGACTCTGTCGATATGCAGACCCTTCAA​ CTGCAAGACCTTTGTGTTAGTCGATGTATGAAATGCAATCTCCATATCGTTCGAAGACTTAAAGCCGTAG​ CCAGTCATATTGTAATAATGACGCGTGACCTCGTGATGC…
PM_65-66		427	MA_KEC_19_1_L	GAAGAGCAAACGCCGTGAAC	60.4	MA_KEC_19_1_R	CTCAACTACTGCGACGTGGA	59.8	86	0.624	63.33
	KEC_primer20	608										TGGTGTGAGACTTGTTATGCTTTTCGTTGTCAATAAAAAGCAACAGCATGCGTCGCAAGGGTTGCACTTT​ GCTTGAAGATGCTCCAGCAGAGTCCCGAGGTGCAATCAGAGCCAGGCTAATAAGTTTTCCGATGTCATGG​ CACGTTACACAGCTACGCTTTTACGTCGATTGTGGTTTTGATCCGCGTCATTCTATGCAGGGCGCTGAAA​ TGGCTGACCTTGAAGAGGCAGTCCTTTCCTCCGGCCTTTCTGGAGCAGCGGCTCTACCGTAGCTGCTGTC​ TCGAAATGCATCCAGAGTCTTTGGAATGATGGATTACCCTCTGACCTCTAGGTAAGTTCAGCATCTCTGC​ AAATGATATCAATTGACCCTTGATAGGATCTTGATAGCC…
PM_67-68		503	MA_KEC_20_1_L	GTGCAATCAGAGCCAGGCTA	60.1	MA_KEC_20_1_R	TAATCCTGCTGGCCGGTCTA	60.4	87	0.505	64.075
	KEC_primer21	589										TGAGGTCTCTGGCCCAAAAACGTGGGCCTGAAGAAGCTACTCCAGAAGAAGGATTTCAGACTCGAAACGC​ AAAACGTCGCAAAGCTATCTACGAAGAGAGTGATTCTAGTAACTCAGGCAGCAGTTCAGAGGGAGGTCAT​ GAAGACGACGAAGAGGATCAACAAGATGACAGCGATAACAGAGTCACTCGTCAGACAAGATATACCCATC​ ATTTCAGATCCGATATTGAAGACACTGATAATTCACCTGTTGTCGATGCCCCATTTACCTTCGAGCCTGA​ CAACGGATTGGAAGAGTTGAGGCACATGCTGCTTAGACAGCAGTCAGAGATCAATGAGCTGAAAAGGAGG​ CAAGGAGAAGACATCACCACTCTACGAGACAATTTATCG…
PM_69-70		505	MA_KEC_21_1_L	GTCTCTGGCCCAAAAACGTG	59.7	MA_KEC_21_1_R	CTCCAAAGACGCCTGAGTGT	60	86.4	0.345	63.535
	KEC_primer22	424										AAGCATCTCACCGAGGTCCCTTTTCTTCTTGAAAGGGGCAGAAGGACATCCTCTGTTTGATCATCCATCGTTAGAGAGATCCACCCATAGGAACGCAGTGTTAGAATTAATATCCTTGAATGAAGTAGCAAGGTTATTTTTGGTAAATAGTCTTTTTCAGCTAACTACTCATTTGTCTCACTGTGTGTGTTGTGCATTAAGATGATGTGATGGCCGCTTGGGGGTAGTACCCTTGGTAATGATGCCGATTAACACGACATTATCGCGTTGTTAGATGGGA​ATTATCGAAATATTGAAATGGCCCGACTAAATGTCCTACATATATCATCGAAGGTGGTGACTACGTAGGA​GTTGATATTGGATGGGAGATCTATGGCTATATGAATTACATTCTTGC…
PM_71-72		318	MA_KEC_22_1_L	AAAGGGGCAGAAGGACATCC	59.7	MA_KEC_22_1_R	CCTACGTAGTCACCACCTTCG	59.9	83.5	1.465	61.49
	KEC_primer23	419										TAAAGATAAGATAAGAAAAAAAAAACCTTAATTAAATTACTTAGAGGTATAAGGAGGCTTAGTAATAACTTAGTAATAGGCAGAAGTAAACTAACTAGGGCAACTAATAAAAGCAGTGCTAATAAAAGTAATTAGAATATTAGAGGCCGGGTTTTATAAGTGCTTAGTAAGTAAAGTATAAAAAGCTGGCTTAGCCTTAAAAGCAGATAGGAGCTTATTATAAGTCTCTTTGCCCTTAATAGGAATATCTTTATAGAAGTCTAGGTAAAAGATTACTAAGTAAAGGCAGGTTATAATAAAGATATTTTAGGTATAAAAAGATATTATAAAAGTAATCTAAGTAGATATTTCCTTAGGAGAAAGATAGATATTACCTTAGATAAAGGTTAGCTAAAAAGT…
PM_77-78		314	MA_KEC_23_1_L	AGAACTTTCTTAATTAGCTAGGGCT	57.8	MA_KEC_23_1_R	GCACTGCTTTTATTAGTTGCCCT	59.8	75.6	10.395	55.66	AGAACTTTCTTAATTAGCTAGGGCTTACTAAGATTATAGTAATTAGATAATAAAAAGAAATTAATTTAAAATAAATTACTTAAAGGGGTATACCTAAAAAATATATAATTTAAATTTACTACTTATAAAAACTACTAAAGTATAATAAAAGTAAAGCCCTAGTAAATACTTACTTAATTAATACTAATTATATAATAAAGATAAGATAAGAAAAAAAAAACCTTAATTAAATTACTTAGAGGTATAAGGAGGCTTAGTAATAACTTAGTAATAGGCAGAAGTAAACTAACTAGGGCAACTAATAAAAGCAGTGCTAATAAAAGTAATTAGAATATTAGAGGCCGGGTTTTATA
		111	MA_KEC_23_2_L	CTTAGAGGTATAAGGAGGCTTAGTAAT	57.5	MA_KEC_23__R	CCGGCCTCTAATATTCTAATTACTTTT	57.5	77.1	19.04	56.32	AGAACTTTCTTAATTAGCTAGGGCTTACTAAGATTATAGTAATTAGATAATAAAAAGAAATTAATTTAAAATAAATTACTTAAAGGGGTATACCTAAAAAATATATAATTTAAATTTACTACTTATAAAAACTACTAAAGTATAATAAAAGTAAAGCCCTAGTAAATACTTACTTAATTAATACTAATTATATAATAAAGATAAGATAAGAAAAAAAAAACCTTAATTAAATTACTTAGAGGTATAAGGAGGCTTAGTAATAACTTAGTAATAGGCAGAAGTAAACTAACTAGGGCAACTAATAAAAGCAGTGCTAATAAAAGTAATTAGAATATTAGAGGCCGGGTTTTATA
PM_85-86		207	MA_KEC_23_3_L	ACTTAGAGGTATAAGGAGGCTTAGT	58.1	MA_KEC_23__R	TTCCTATTAAGGGCAAAGAGACTT	57.6	79.2	13.313	57.895	GGGTATACCTAAAAAATATATAATTTAAATTTACTACTTATAAAAACTACTAAAGTATAATAAAAGTAAAGCCCTAGTAAATACTTACTTAATTAATACTAATTATATAATAAAGATAAGATAAGAAAAAAAAAACCTTAATTAAATTACTTAGAGGTATAAGGAGGCTTAGTAATAACTTAGTAATAGGCAGAAGTAAACTAACTAGGGCAACTAATAAAAGCAGTGCTAATAAAAGTAATTAGAATATTAGAGGCCGGGTTTTATAAGTGCTTAGTAAGTAAAGTATAAAAAGCTGGCTTAGCCTTAAAAGCAGATAGGAGCTTATTATAAGTCTCTTTGCCCTTAATAGGAATATCTTTATAGAAGTCTAGGTAA
		101	MA_KEC_23_4_L	GTAATAGGCAGAAGTAAACTAACTAGG	57.3	MA_KEC_23_4_R	TACTTACTAAGCACTTATAAAACCCGG	59	75.9	17.7	55.675	GGGTATACCTAAAAAATATATAATTTAAATTTACTACTTATAAAAACTACTAAAGTATAATAAAAGTAAAGCCCTAGTAAATACTTACTTAATTAATACTAATTATATAATAAAGATAAGATAAGAAAAAAAAAACCTTAATTAAATTACTTAGAGGTATAAGGAGGCTTAGTAATAACTTAGTAATAGGCAGAAGTAAACTAACTAGGGCAACTAATAAAAGCAGTGCTAATAAAAGTAATTAGAATATTAGAGGCCGGGTTTTATAAGTGCTTAGTAAGTA
	KEC_primer24
PM_79-80		415	MA_KEC_24_1_L	GTCGCTGACTGATACAAAACCA	58.9	MA_KEC_24_1_R	ACCAAAACGTTAACTAAAACTAAGGA	57.5	87	11.569	63.46	AGTCGCTGACTGATACAAAACCATCAGGTAGCGGGAATGAAGGCGTGGCCATGGTGACGGTGCCAAATACCGATGATTTTCCAATCTTCAGTTAACGGACACAAGTACCAGTCAACAATATGCCGAAGGAAGTGAGCTGGGACTTTGCGAAGAGGGGAAGAAATGAGGGCAGGGATCCCGCCTTGTCAGCCAAAGCCCCCGACCTGTTAAATCACATCATGCAGGTTACAGGTGCGACCGTGGTGTTCGGTCTCGGCAATACACTTGGTAATTCCGGCCTTTCAATTCTTGTCTCTCCCGGGGCAGAAGTATCTCCTACCAATCAGAGCCAGTATACAATATATTCGCCAGAGACAGTTCCTTAAAACACCACGCGGTAGTGGTAAGATATCCTTAGTT…
PM_81-82		238	MA_KEC_24_2_L	GGACTTTGCGAAGAGGGGAA	60	MA_KEC_24_2_R	CCGCGTGGTGTTTTAAGGAA	59.1	87.1	0.982	63.935	TGCCGAAGGAAGTGAGCTGGGACTTTGCGAAGAGGGGAAGAAATGAGGGCAGGGATCCCGCCTTGTCAGCCAAAGCCCCCGACCTGTTAAATCACATCATGCAGGTTACAGGTGCGACCGTGGTGTTCGGTCTCGGCAATACACTTGGTAATTCCGGCCTTTCAATTCTTGTCTCTCCCGGGGCAGAAGTATCTCCTACCAATCAGAGCCAGTATACAATATATTCGCCAGAGACAGTTCCTTAAAACACCACGCGGTAGTGGTAAGATATCCTTAGTTTTAGTTAACGTTTTGGT
	Mapping candidate 7
PM_75-76		102	MA_mapp_7_1_L	CCTATCAGAAATTAAGCCATTATGCCA	59.8	MA_mapp_7_1_R	GGAGGAATTGTTGAAATAGGCAGT	59.3	77.9	11.884	57.495	TACTTAATTATAACCTATTCCTATCAGAAATTAAGCCATTATGCCAAAAACACAGCATGCCAGTAATCATAGGCTTACTAGCTTATTTTCCCTTTATACTGCCTATTTCAACAATTCCTCCTAATTACTTAATTTCTAACTATTAGGGATA
	Ordonez_amplicon_cav807
PM_73-74		203	MA_Ordo_cav807_1_L	AGATGCTGAACTTCTAGAGAAAGGA	59.3	MA_Ordo_cav807_1_R	CTTGTGAGAGGTCGAGCCAG	60.1	82.9	5.828	61.04	AATAGTAAAGATGCTGAACTTCTAGAGAAAGGATAAGGGATGTAATGTTGAATCCTCTCCTAGGCTTTTGGTAAAGGAATACGTCTTCATACTAGAAAGTTCTTCCTCCCATTGCTCAATTTCCTTGTGTTTCGTCTTCTTCTTCGCCGTACCTCATCAAACAAGGAGAATGAACTCTACTATCGTGAATCCTGGCTCGACCTCTCACAAGAGT
	KEC_Candidate_25											GGGAAGCATCGTAGCGCTGTGAGGCAGTCCGGCGGGGAGAGTGGCCTCTGGACTGTAAGTCGCTGTTAGACTCCACGAGAAGAGGACAGAAAGGGAATCAGTACGAGCCGCAGAGTAAGAAAAGATAACAGAATATGTGACGCCATGAGTAGCAGGATTCTTCTCCAGCCGTCCAAGACCTGGCTCTGGATTCGAGAGCAGGTGTCTCCTTGATCGA
PM		102	MA_KEC_25_1_L	GAATCAGTACGAGCCGCAGA	59.9	MA_KEC_25_1_R	CTCGAATCCAGAGCCAGGTC	59.9	82.7	0.205	60.96	GGGAAGCATCGTAGCGCTGTGAGGCAGTCCGGCGGGGAGAGTGGCCTCTGGACTGTAAGTCGCTGTTAGACTCCACGAGAAGAGGACAGAAAGGGAATCAGTACGAGCCGCAGAGTAAGAAAAGATAACAGAATATGTGACGCCATGAGTAGCAGGATTCTTCTCCAGCCGTCCAAGACCTGGCTCTGGATTCGAGAGCAGGTGTCTCCTTGATCGA
	KEC_Candidate_26											TTAGACCTAGTCATAAGCTATTGAGGGTGAGGCTCACATTATCCGTTACCGCATGACAGGGTTACCACGGGACCTATGATCCGGAATTATAGCCCATAAAAGGGGCACACTACTAGTTCAGTCATAAACATAAACGGTGGCGTATCAGTCGGCAATTGTGAGAGAATCCTGGAAAATGTGGCTGGCTGAAAAGCCGAAAACAAGCTTGGCCCATGTCGACCTAATGCTCCTAGTTCTAGACCAGACCTAG
PM		212	MA_KEC_26_1_L	GCTATTGAGGGTGAGGCTCA	59.2	MA_KEC_26_1_R	AGCATTAGGTCGACATGGGC	60.2	85.4	1.012	62.79	TTAGACCTAGTCATAAGCTATTGAGGGTGAGGCTCACATTATCCGTTACCGCATGACAGGGTTACCACGGGACCTATGATCCGGAATTATAGCCCATAAAAGGGGCACACTACTAGTTCAGTCATAAACATAAACGGTGGCGTATCAGTCGGCAATTGTGAGAGAATCCTGGAAAATGTGGCTGGCTGAAAAGCCGAAAACAAGCTTGGCCCATGTCGACCTAATGCTCCTAGTTCTAGACCAGACCTAG
	KEC_Candidate_27											GATTGGAACGCTTGCCTGTAGATGCTTAAGGGCTATGGTAATTAGGTGACCTCGGTGGCGTTATCAGCAGATAGCCAGCGTATTATATCAGGCTTATATAATGGCGCGGTTAAGATCTAGGAGGCGGCAATAGGCGCATATATACAGATACTTAAGGCCTATGGTAATTTGGTGATATTACTAGTATTCTTAGTAGATAGCTAGTATTTTATATTAGGCTTATATAATAATACGGTTAAGATCTAGGAGGCGGTGATAGGCGTATATATATAGATGCTTAAGGGCCATGGCAGTGCCGTAGTATTATTACTGGCTTTCTTAGCAGATAGCTAGTGTCTTATATTAGGCTTATATAATAGTATAATTAAGATCTAGGATATAATAATAGGCATATATATA…
PM_87-88		518	MA_KEC_27_1_L	AACGCTTGCCTGTAGATGCT	60	MA_KEC_27_1_R	ATGCATATGCTCATTGCCGC	59.8	82.3	0.272	60.68	GATTGGAACGCTTGCCTGTAGATGCTTAAGGGCTATGGTAATTAGGTGACCTCGGTGGCGTTATCAGCAGATAGCCAGCGTATTATATCAGGCTTATATAATGGCGCGGTTAAGATCTAGGAGGCGGCAATAGGCGCATATATACAGATACTTAAGGCCTATGGTAATTTGGTGATATTACTAGTATTCTTAGTAGATAGCTAGTATTTTATATTAGGCTTATATAATAATACGGTTAAGATCTAGGAGGCGGTGATAGGCGTATATATATAGATGCTTAAGGGCCATGGCAGTGCCGTAGTATTATTACTGGCTTTCTTAGCAGATAGCTAGTGTCTTATATTAGGCTTATATAATAGTATAATTAAGATCTAGGATATAATAATAGGCATATATATA…
PM_89-90		588	MA_KEC_27_2_L	GAGGCGGTGATAGGCGTA	58.6	MA_KEC_27_2_R	GCTATTCACCGAGAAGGCCA	59.8	85.1	3.168	62.43	GATTGGAACGCTTGCCTGTAGATGCTTAAGGGCTATGGTAATTAGGTGACCTCGGTGGCGTTATCAGCAGATAGCCAGCGTATTATATCAGGCTTATATAATGGCGCGGTTAAGATCTAGGAGGCGGCAATAGGCGCATATATACAGATACTTAAGGCCTATGGTAATTTGGTGATATTACTAGTATTCTTAGTAGATAGCTAGTATTTTATATTAGGCTTATATAATAATACGGTTAAGATCTAGGAGGCGGTGATAGGCGTATATATATAGATGCTTAAGGGCCATGGCAGTGCCGTAGTATTATTACTGGCTTTCTTAGCAGATAGCTAGTGTCTTATATTAGGCTTATATAATAGTATAATTAAGATCTAGGATATAATAATAGGCATATATATA…
PM_91-92		219	MA_KEC_27_3_L	ACTTAAGGGCCATGGTAAGTTAA	57.5	MA_KEC_27_3_R	CAGATCTCGACCATGCCAGG	60.3	83.5	3.168	61.22	CGGTTAAGATCTAGGAGGCGGTGATAGGCGTATATATATAGATGCTTAAGGGCCATGGCAGTGCCGTAGTATTATTACTGGCTTTCTTAGCAGATAGCTAGTGTCTTATATTAGGCTTATATAATAGTATAATTAAGATCTAGGATATAATAATAGGCATATATATACAGATACTTAAGGGCCATGGTAAGTTAATAAACTTATTGGCCTTCTTAGCAGATAGCTAGCATATTATATTAGGCTTATATAATAGTATAGTTAAGATCTAGGAGGCGGCAATGAGCATATGCATGTAGATACTTGAGGCCTATGGCGATTCGGTGTTATCGGTGGCGTTCTTAGCGGATGGCCAGCGTATTATATCGGGCTTGCCTGGCATGGTCGAGATCTGGGAGGCGG…
.
	KEC_Candidate_28											CAAATAGCTATAGACTTTTATCTTATGCTACTAGGGTATATAGGCTATAGTTTAATATAAATATTTATAGATAGAGTATTAGGGTTTACCTAGGACTATTATATTACTAATTAGTTAACCCCTGCTATCCTCTTAGCGCTAAAAGGCTTTTTAAATATAATAGAAGTATAATACTTAAAGAAAGTAAAGGTAATTAAGTATAATAATGAGATTATAATAATCTATCTATAAGTATATGCCAAGATAGTTTAGCAAGGAATATAATATAAATTATCTGCTTTAAATATACAGGCTTAGAATAGTAATATAGAAAGAGTAGCTATAGTAATTATCTAGAAAAGCAGGGCAATAAGGGCAGGTGCAAAGATCCTAGAATACCTCTAGCCTAAATTAATAAAG…
PM		507	MA_KEC_28_1_L	AGACTTTTATCTTATGCTACTAGGGT	57.2	MA_KEC_28_1_R	AGGTGTGATAGGTCTGGCTT	58	79	10.7	57.68	CAAATAGCTATAGACTTTTATCTTATGCTACTAGGGTATATAGGCTATAGTTTAATATAAATATTTATAGATAGAGTATTAGGGTTTACCTAGGACTATTATATTACTAATTAGTTAACCCCTGCTATCCTCTTAGCGCTAAAAGGCTTTTTAAATATAATAGAAGTATAATACTTAAAGAAAGTAAAGGTAATTAAGTATAATAATGAGATTATAATAATCTATCTATAAGTATATGCCAAGATAGTTTAGCAAGGAATATAATATAAATTATCTGCTTTAAATATACAGGCTTAGAATAGTAATATAGAAAGAGTAGCTATAGTAATTATCTAGAAAAGCAGGGCAATAAGGGCAGGTGCAAAGATCCTAGAATACCTCTAGCCTAAATTAATAAAG…
	KEC_Candidate_29											ACTTTAAAGGTCCCCTTTCTTATAGTACAAACACTTTAAGAAAGGCCTCTTATAAATAGGATTTCACCGAGTACTTAGCGAAGACTGCTATTAGGTCTAAGGCGATATAGTGTTCTTCTTTTATATAGATAATTGCATCCTCTGCTACCTAAAGGAATAAGAAGAAAGGGTAAAAGATCTAATAAGGAAGCTATAAGAGATATATTATATTAAAGGAGGTAAGACCTTATAATAGTTCTTAGGCATTAAGGTTATAAGGGATAGGCCGAACTATTATCTATAGCTCTCCTAGGCCATATATATTAATAAAATACAATAACTACTTCTAGAGCCCTTACTAAAATATAAAGTATTAGTC
PM		328	MA_KEC_29_1_L	AGGTCCCCTTTCTTATAGTACAAACA	59.5	MA_KEC_29_1_R	AGGGCTCTAGAAGTAGTTATTGTATT	57.2	80.4	15.2	58.885	ACTTTAAAGGTCCCCTTTCTTATAGTACAAACACTTTAAGAAAGGCCTCTTATAAATAGGATTTCACCGAGTACTTAGCGAAGACTGCTATTAGGTCTAAGGCGATATAGTGTTCTTCTTTTATATAGATAATTGCATCCTCTGCTACCTAAAGGAATAAGAAGAAAGGGTAAAAGATCTAATAAGGAAGCTATAAGAGATATATTATATTAAAGGAGGTAAGACCTTATAATAGTTCTTAGGCATTAAGGTTATAAGGGATAGGCCGAACTATTATCTATAGCTCTCCTAGGCCATATATATTAATAAAATACAATAACTACTTCTAGAGCCCTTACTAAAATATAAAGTATTAGTC
	KEC_Candidate_30											CTACCCTAGATAAAGGTTAGCTAAAAAGTCAAAGAAGACTTAATAAAACTATATAGAAATAAGGCACTAAAGTGCCTAAAGGTCCTAGAGAGATGTAATATCTTAGGCCTATATAGTAGTAGTTAAACTGCTATTACTACTAGAGGAAGGATTATATATATACTTAGCAACCACTTACTAAGCCATGCCGCAGGACTTAATAGTAGTATAGGCCTATTAGACCTAAGTAGTATCTAATTCCTTATTAGTAAAATAATCCTAGAGGTGCTTAATGGCCAGGTAGTAAGCCTAGACTATGCTGAAATACTTGCAAGGTATTAGCAAAATGTTAGCAAGAACTAGTAATTAAAGCAGGGAAATATATACTAAGTTATATTTCTTTTAGTTATTAGCATATAA…
PM		359	MA_KEC_30_1_L	AGTGCCTAAAGGTCCTAGAGAGA	59.7	MA_KEC_30_1_R	TGCACTAATACCTCGCCGAAG	60.2	80.5	4.47	59.435	CTACCCTAGATAAAGGTTAGCTAAAAAGTCAAAGAAGACTTAATAAAACTATATAGAAATAAGGCACTAAAGTGCCTAAAGGTCCTAGAGAGATGTAATATCTTAGGCCTATATAGTAGTAGTTAAACTGCTATTACTACTAGAGGAAGGATTATATATATACTTAGCAACCACTTACTAAGCCATGCCGCAGGACTTAATAGTAGTATAGGCCTATTAGACCTAAGTAGTATCTAATTCCTTATTAGTAAAATAATCCTAGAGGTGCTTAATGGCCAGGTAGTAAGCCTAGACTATGCTGAAATACTTGCAAGGTATTAGCAAAATGTTAGCAAGAACTAGTAATTAAAGCAGGGAAATATATACTAAGTTATATTTCTTTTAGTTATTAGCATATAA…
