# Supplementary material for: Comparative genomics-based development of a LAMP assay for rapid and reliable in-field detection of Fusarium oxysporum f. sp. cubense tropical race 4
Source: PLoS One. 2026 Apr 29;21(4):e0347645. doi: 10.1371/journal.pone.0347645 (PMC13127957; doi:10.1371/journal.pone.0347645)
Supplement: S3 Table — (XLSX) [file pone.0347645.s007.xlsx]

## Sheet: DNA Data Table
DNA_ID	Isolate_code	Race	Clade / Foc-SC*	Species	VCG	Country	Cultivar / Subgroup	Region / District	Host	Data Source
DNA_1	TWN0001	TR4	A/2	F. oxysporum f.sp. cubense	01213/16	Taiwan			Banana	CIRAD
DNA_2	TWN0002	TR4	A/2	F. oxysporum f.sp. cubense	01213/16	Taiwan			Banana	CIRAD
DNA_3	CAV_300	TR4	A/2	F. oxysporum f.sp. cubense	01213/16	Indonesia	Valery	Southeast Sumatra, Indonesia	Banana	Stellenbosch_University
DNA_4	CAV_3049	TR4	A/2	F. oxysporum f.sp. cubense	01213/16	Mozambique	Cavendish	Matanuska_Metocheria	Banana	Stellenbosch_University
DNA_5	CAV_3326	TR4	A/2	F. oxysporum f.sp. cubense	01213/16	Mozambique	Cavendish	Jacaranda farm, Northern Mozambique	Banana	Stellenbosch_University
DNA_6	CAV_789	TR4	A/2	F. oxysporum f.sp. cubense	01213/16	Australia	Cavendish	Northern Territory, Australia	Banana	Stellenbosch_University
DNA_7	CAV_2087	TR4	A/2	F. oxysporum f.sp. cubense	01213/16	Malaysia	Emas / Sucrier (AA)	Perak	Banana	CIRAD
DNA_8	CAV_308	TR4	A/2	F. oxysporum f.sp. cubense	01213/16	Indonesia	Pisang berangan	Mojokerta, East Java, Indonesia	Banana	CIRAD
DNA_9	CAV_3887	TR4	A/2	F. oxysporum f.sp. cubense	01213/16	China	Baxi_(AAA)	LeDong_Fulus	Banana	CIRAD
DNA_10	CAV_3883	TR4	A/2	F. oxysporum f.sp. cubense	01213/16	China	Williams	Nanning, Guangxi, China	Banana	Stellenbosch_University
DNA_11	CAV_822	TR4	A/2	F. oxysporum f.sp. cubense	01213/16	Indonesia	Cavendish	Lampung	Banana	CIRAD
DNA_12	CAV_831	TR4	A/2	F. oxysporum f.sp. cubense	01213/16	Indonesia	Pisang_Raja_Sereh	SPP_Palopo	Banana	CIRAD
DNA_13	CAV_842	TR4	A/2	F. oxysporum f.sp. cubense	01213/16	Indonesia	Cavendish	GAI_Golea	Banana	CIRAD
DNA_14	CAV_887	TR4	A/2	F. oxysporum f.sp. cubense	01213/16	Malaysia	Mysore_or_Rastali(AAB)	Road_KL-Bentong_Pahang	Banana	CIRAD
DNA_15	GD13	TR4	A/2	F. oxysporum f.sp. cubense	01213/16	China	Brazilian	Xuwen	Banana	CIRAD
DNA_16	MAY_01	TR4	A/2	F. oxysporum f.sp. cubense	01213/16	Mayotte	Kissoukari (AAB, Silk)	Poroani	Banana	CIRAD
DNA_17	MAY_04	TR4	A/2	F. oxysporum f.sp. cubense	01213/16	Mayotte	Kontriké (AAA, Cavendish)	Poroani	Banana	CIRAD
DNA_18	CAV_807	TR4	A/2	F. oxysporum f.sp. cubense	01213/16	Indonesia	Pisang Kepok		Banana	CIRAD
DNA_19	MAY_0008	TR4	A/2	F. oxysporum f.sp. cubense	01213/16	Mayotte		Tsingoni	Banana	CIRAD
DNA_20	MAY_02	TR4	A/2	F. oxysporum f.sp. cubense	01213/16	Mayotte	Baraboufaka (ABB, Bluggoe)	Poroani	Banana	CIRAD
DNA_21	MAY_03	TR4	A/2	F. oxysporum f.sp. cubense	01213/16	Mayotte	Kontriké (AAA, Cavendish)	Poroani	Banana	CIRAD
DNA_22	MAY_05	TR4	A/2	F. oxysporum f.sp. cubense	01213/16	Mayotte	Kissoukari (AAB, Silk)	Koungou	Banana	CIRAD
DNA_23	MAY_06	TR4	A/2	F. oxysporum f.sp. cubense	01213/16	Mayotte	Baraboufaka (ABB, Bluggoe)	Poroani	Banana	CIRAD
DNA_24	MAY_07	TR4	A/2	F. oxysporum f.sp. cubense	01213/16	Mayotte	Baraboufaka (ABB, Bluggoe)	Bueni	Banana	CIRAD
DNA_25	LAO0001	TR4*	A/2	F. oxysporum f.sp. cubense	N.D.	Laos			Banana	CIRAD
DNA_26	MAY_0013	TR4*	A/2	F. oxysporum f.sp. cubense	N.D.	Mayotte	Jilibanane (AA,Dessert)	Combani	Banana	CIRAD
DNA_27	MAY_0015	TR4*	A/2	F. oxysporum f.sp. cubense	N.D.	Mayotte	Kontriké (AAA, Cavendish)	M’Tsangamouji	Banana	CIRAD
DNA_28	MAY_0016	TR4*	A/2	F. oxysporum f.sp. cubense	N.D.	Mayotte	Baraboufaka (ABB, Bluggoe)	Koungou	Banana	CIRAD
DNA_29	MAY_0055	TR4*	A/2	F. oxysporum f.sp. cubense	N.D.	Mayotte	Kontriké (AAA, Cavendish)	Kaweni	Banana	CIRAD
DNA_30	MAY_0056	TR4*	A/2	F. oxysporum f.sp. cubense	N.D.	Mayotte	Kontriké (AAA, Cavendish)	Kaweni	Banana	CIRAD
DNA_31	MAY_0057	TR4*	A/2	F. oxysporum f.sp. cubense	N.D.	Mayotte	Kontriké (AAA, Cavendish)	Kaweni	Banana	CIRAD
DNA_32	MAY_0058	TR4*	A/2	F. oxysporum f.sp. cubense	N.D.	Mayotte	Kontriké (AAA, Cavendish)	Kaweni	Banana	CIRAD
DNA_33	MAY_0059	TR4*	A/2	F. oxysporum f.sp. cubense	N.D.	Mayotte	Kontriké (AAA, Cavendish)	Kaweni	Banana	CIRAD
DNA_34	CAV_3300	TR4	A/2	F. oxysporum f.sp. cubense	01213/16	Mozambique	Cavendish	Matanuska farm, Northern Mozambique	Banana	Stellenbosch_University
DNA_35	CAV_3306	TR4	A/2	F. oxysporum f.sp. cubense	01213/16	Mozambique	Cavendish	Jacaranda farm, Northern Mozambique	Banana	Stellenbosch_University
DNA_36	CAV_3433	TR4	A/2	F. oxysporum f.sp. cubense	01213/16	Mozambique	Cavendish	Matanuska farm, Northern Mozambique	Banana	Stellenbosch_University
DNA_38	CAV_3466	TR4	A/2	F. oxysporum f.sp. cubense	01213/16	Mozambique	Macua (Bluggoe)	Northern Mozambique	Banana	Stellenbosch_University
DNA_39	CAV_3509	TR4	A/2	F. oxysporum f.sp. cubense	01213/16	Mozambique	Cavendish	Northern Mozambique	Banana	Stellenbosch_University
DNA_40	NRRL 36118		B/8	F. oxysporum f.sp. cubense	01221	Thailand	Pisang Awak		Banana	Stellenbosch_University
DNA_41	CAV_3621	TR4	A/2	F. oxysporum f.sp. cubense	01213/16	Mozambique	Cavendish	Jacaranda farm, Northern Mozambique	Banana	Stellenbosch_University
DNA_42	CAV_914	TR4	A/2	F. oxysporum f.sp. cubense	01213/16	Malaysia	Cavendish		Banana	Stellenbosch_University
DNA_43	CAV_2286	TR4	A/2	F. oxysporum f.sp. cubense	01213/16	Malaysia	Berangan / Lakatan (AAA)	Gna Salor, Kota Bharn, Kelantan	Banana	Stellenbosch_University
DNA_44	CAV_2330	TR4	A/2	F. oxysporum f.sp. cubense	01213/16	Taiwan	Tai-Chiao #2 (AAA) / Cavendish (AAA)	Chusan W	Banana	Stellenbosch_University
DNA_45	CAV_2948	TR4	A/2	F. oxysporum f.sp. cubense	01213/16	Oman	Cavendish		Banana	Stellenbosch_University
DNA_46	CAV_3918	TR4	A/2	F. oxysporum f.sp. cubense	01213/16	Philippines	Pahang	Davao, Phillipines	Banana	Stellenbosch_University
DNA_47	CAV_4013	TR4	A/2	F. oxysporum f.sp. cubense	01213/16	Australia	Cavendish	Queensland, Australia	Banana	Stellenbosch_University
DNA_48	CAV_604	TR4	A/2	F. oxysporum f.sp. cubense	01213/16	Indonesia	Gran Nain		Banana	Stellenbosch_University
DNA_49	CAV_095	STR4	A/1	F. oxysporum f.sp. cubense	0120	South Africa	Williams	Kiepersol, South Africa	Banana	Stellenbosch_University
DNA_50	CAV_179	STR4	A/1	F. oxysporum f.sp. cubense	0120	Australia		Queensland, Australia	Banana	Stellenbosch_University
DNA_51	CAV_092	STR4	A/1	F. oxysporum f.sp. cubense	0120	South Africa	Gran Nain / Cavendish	Kiepersol	Banana	Stellenbosch_University
DNA_53	CAV_190	STR4	A/1	F. oxysporum f.sp. cubense	0120/15	South Africa	Cavendish		Banana	Stellenbosch_University
DNA_54	AUS0001_A28	STR4	A/1	F. oxysporum f.sp. cubense	0120/15	Australia			Banana	CIRAD
DNA_55	CAV_180	Race 4	A/2	F. oxysporum f.sp. cubense	0121	Taiwan	Cavendish		Banana	Stellenbosch_University
DNA_56	CAV_819	Race 4	A/2	F. oxysporum f.sp. cubense	0121	Indonesia	Kinalun/Gajah	West Sumatra, Indonesia	Banana	Stellenbosch_University
DNA_57	CAV_820	Race 4	A/2	F. oxysporum f.sp. cubense	0121	Indonesia	Pisang Buaj	West Sumatra, Indonesia	Banana	Stellenbosch_University
DNA_58	CAV_918	Race 4	A/2	F. oxysporum f.sp. cubense	0121	Malaysia	Cavendish		Banana	Stellenbosch_University
DNA_59	TWN0003	Race 4	A/2	F. oxysporum f.sp. cubense	0121	Taiwan	Cavendish		Banana	CIRAD
DNA_60	TWN0004	Race 4	A/2	F. oxysporum f.sp. cubense	0121	Taiwan	Gros Michel		Banana	CIRAD
DNA_61	TWN0005	Race 4	A/2	F. oxysporum f.sp. cubense	0121	Taiwan	Cavendish		Banana	CIRAD
DNA_62	TWN0006_A27	Race 4	A/2	F. oxysporum f.sp. cubense	0121	Taiwan			Banana	CIRAD
DNA_63	CAV_632	STR4	A/1	F. oxysporum f.sp. cubense	01210	USA	Apple	Florida, USA	Banana	Stellenbosch_University
DNA_64	CAV_188	Race 1	B/4	F. oxysporum f.sp. cubense	01212	Tanzania	Ney poovan		Banana	Stellenbosch_University
DNA_65	MWI0001	Race 1	B/5	F. oxysporum f.sp. cubense	01214	Malawi	Harare	Misuku Hills, Karonga	Banana	CIRAD
DNA_66	MWI0002	Race 1	B/5	F. oxysporum f.sp. cubense	01214	Malawi	Harare	Misuku Hills, Karonga	Banana	CIRAD
DNA_67	MWI0005	Race 1	B/5	F. oxysporum f.sp. cubense	01214	Malawi	Harare	Misuku Hills, Karonga	Banana	CIRAD
DNA_68	MWI0003	Race 1	B/5	F. oxysporum f.sp. cubense	01214	Malawi	Mbufu (ABB, Bluggoe)	Misuku Hills, Karonga	Banana	CIRAD
DNA_69	CAV_181	STR4	A/1	F. oxysporum f.sp. cubense	0122	Philippines	Not provided		Banana	Stellenbosch_University
DNA_70	CAV_618	STR4	A/1	F. oxysporum f.sp. cubense	0122	Philippines	Cavendish		Banana	Stellenbosch_University
DNA_71	CAV_1024		C/3	F. oxysporum f.sp. cubense	01226	Mexico	Silk (Manzano)		Banana	Stellenbosch_University
DNA_72	CAV_1026		C/3	F. oxysporum f.sp. cubense	01226	Mexico	Silk (Manzano) (AAB)		Banana	Stellenbosch_University
DNA_73	CAV_1025		C/3	F. oxysporum f.sp. cubense	01226	Mexico	Silk (Manzano) (AAB)		Banana	Stellenbosch_University
DNA_74	CAV_1036		B/6	F. oxysporum f.sp. cubense	0123	Philippines	Latundan (AAB)		Banana	Stellenbosch_University
DNA_75	CAV_968	Race 1	B/4	F. oxysporum f.sp. cubense	0124	India	Rasble		Banana	CIRAD
DNA_76	TWN0007_A33	Race 1	B/4	F. oxysporum f.sp. cubense	0124/25	Taiwan			Banana	CIRAD
DNA_77	CAV_997	Race 1	B/4	F. oxysporum f.sp. cubense	0124/5/8	Tanzania	FHIA 23		Banana	Stellenbosch_University
DNA_78	CAV_184	Race 1	B/4	F. oxysporum f.sp. cubense	0124	Australia	Lady finger	Queensland, Australia	Banana	Stellenbosch_University
DNA_79	CAV_785		A/1	F. oxysporum f.sp. cubense	0126	USA	Highgate		Banana	Stellenbosch_University
DNA_80	CAV_185	Race 1	B/4	F. oxysporum f.sp. cubense	0125	Philippines	Ladundan (AAB)		Banana	Stellenbosch_University
DNA_81	CAV_3496	Race 1	B/4	F. oxysporum f.sp. cubense	0128	Mozambique	Macua (Bluggoe)	Nampula, Mozambique	Banana	CIRAD
DNA_82	CAV_1089	STR4	A/1	F. oxysporum f.sp. cubense	0129/11	Australia	Lady Finger (AAA)		Banana	Stellenbosch_University
DNA_83	CAV_372			F. graminearum						Stellenbosch_University
DNA_84	Reunion_8.5	Race 1	UNK	F. oxysporum f.sp. cubense	UNK	Reunion Island	Mignonette (AA)	le Gol / Grand Etang	Banana	CIRAD
DNA_85	StebU-8126			F. oxysporum f.sp. cepae						Stellenbosch_University
DNA_86	StebU-8127			F. oxysporum f.sp. cepae						Stellenbosch_University
DNA_87	Focy_1691			F. oxysporum f.sp. cyclamini					Cyclamen	INRAE
DNA_88	Foli_0347			F. oxysporum f.sp. lini					Lin	INRAE
DNA_89	Foly_0046			F. oxysporum f.sp. lycopersici					Tomate	INRAE
DNA_90	Fomed_0000			F. oxysporum f.sp. medicaginis					Truncated Alfalfa	INRAE
DNA_91	Fome_0680			F. oxysporum f.sp. melonis					Melon	INRAE
DNA_92	Forv_1765			F. oxysporum f.sp. radicisvanilla		Reunion Island			Vanilla	INRAE
DNA_93	Forl_0045			F. oxysporum f.sp. radicis-lycopersici					Tomate	INRAE
DNA_94	Fova_1185			F. oxysporum f.sp. vanilla		Reunion Island			Vanilla from Reunion	INRAE
DNA_95	Fova_1184			F. oxysporum f.sp. vanilla		Madagascar			Vanilla from Madagascar	INRAE
DNA_96	Fovs_1773			F. oxysporum f.sp. vasinfectum		Côte d'Ivoire			Cotton from Ivory Coast	INRAE
DNA_97	CAV_369			F. fujikuroi						Stellenbosch_University
DNA_98	CAV_370			F. fujikuroi						Stellenbosch_University
DNA_99	CAV_2133			F. oxysporum		Cambodia	Kluai Namwa / Pisang Awak (ABB)	Ta Ong, Ta Ong, Chamka Leu, Kampong Cham		Stellenbosch_University
DNA_100	CAV_1904			F. oxysporum		India	Rasthali / Silk (AAB)	Devasthanam, Kulithalai, Karur dt		Stellenbosch_University
DNA_101	CAV_1965			F. oxysporum						Stellenbosch_University
DNA_102	Fo_1517			F. oxysporum		France			Soil (21)	INRAE
DNA_103	Fo_1989			F. oxysporum					Broomrape (Orobanche)	INRAE
DNA_104	Fo_1650			F. oxysporum		France			Soil (21)	INRAE
DNA_105	CAV_531	Endophyte		F. oxysporum		South Africa	Cavendish	Kiepersol, South Africa		Stellenbosch_University
DNA_106	CAV_535	Endophyte		F. oxysporum						Stellenbosch_University
DNA_107	Fo_0047			F. oxysporum Fo47		France			Soil (84)	INRAE
DNA_108	Fo_0798			F. oxysporum PHRC474		France			Water	INRAE
DNA_109	FIJ028			P. fijiensis					Banana	CIRAD
DNA_110	PNG017			P. fijiensis					Banana	CIRAD
DNA_111	PNG168			P. fijiensis					Banana	CIRAD
DNA_112	AUS0002_A29	Race 1	UNK	F. oxysporum f.sp. cubense	UNK	Australia			Banana	CIRAD
DNA_113	AUS0003_A30	Race 1	UNK	F. oxysporum f.sp. cubense	UNK	Australia			Banana	CIRAD
DNA_114	AUS0005_A32	Race 1	B/4	F. oxysporum f.sp. cubense	UNK	Australia			Banana	CIRAD
DNA_115	COM0001_A34	Race 1	B/4	F. oxysporum f.sp. cubense	UNK	Comores	Bluggoe		Banana	CIRAD
DNA_116	HND0001_A40	Race 1	B/4	F. oxysporum f.sp. cubense	UNK	Honduras	Gros Michel		Banana	CIRAD
DNA_118	AUS0004_A31	Race 1	UNK	F. oxysporum f.sp. cubense	UNK	Australia			Banana	CIRAD
DNA_119	MAY_0018			F. oxysporum		Mayotte	Baraboufaka (ABB, Bluggoe)	Poroani	Banana	CIRAD
DNA_120	MAY_0019			F. oxysporum		Mayotte	Baraboufaka (ABB, Bluggoe)	Tsimkoura	Banana	CIRAD
DNA_121	MAY_0020			F. oxysporum		Mayotte		Tsingoni	Banana	CIRAD
DNA_122	RUN0001	Race 1	UNK	F. oxysporum f.sp. cubense	UNK	Reunion Island	Mignonette (AA)	Le Gol	Banana	CIRAD
DNA_125	CAV_615		A/1	F. oxysporum f.sp. cubense	01227	Philippines	Latundan (AAB)			Stellenbosch_University
DNA_126	CAV_1004		B/4	F. oxysporum f.sp. cubense	0128/20	Vietnam	Chuôi xiem (ABB)			Stellenbosch_University
DNA_127	CAV_1011		B/8	F. oxysporum f.sp. cubense	01230	Thailand	Kluai Namwa			Stellenbosch_University
DNA_128	CAV_183	Race 1	B/4	F. oxysporum f.sp. cubense	0124	Australia	Lady finger			Stellenbosch_University
DNA_129	CAV_1833		B/5	F. oxysporum f.sp. cubense	01231	Philippines	Not provided	Queson		Stellenbosch_University
DNA_130	CAV_186		A/1	F. oxysporum f.sp. cubense	0129	Australia	Cavendish (AAA)			Stellenbosch_University
DNA_131	CAV_189		B/5	F. oxysporum f.sp. cubense	01214	Malawi	Harare			Stellenbosch_University
DNA_132	CAV_191	STR4	A/1	F. oxysporum f.sp. cubense	0120/15	Indonesia	Not provided			Stellenbosch_University
DNA_133	CAV_1910		B/4	F. oxysporum f.sp. cubense	01232	India	Hill Banana / Pome (AAB)	Thandikudi		Stellenbosch_University
DNA_134	CAV_1927		B/4	F. oxysporum f.sp. cubense	SMV 5	India	Rasthali / Silk (AAB)	Banana Research Station		Stellenbosch_University
DNA_135	CAV_1933		B/4	F. oxysporum f.sp. cubense	SMV 6	India	Rasthali / Silk (AAB)	Kalvelipatti, Madurai		Stellenbosch_University
DNA_136	CAV_194		B/7	F. oxysporum f.sp. cubense	01218	Indonesia	Pisang Siem			Stellenbosch_University
DNA_137	CAV_195	STR4	A/1	F. oxysporum f.sp. cubense	01219	Indonesia	Pisang Ambon			Stellenbosch_University
DNA_138	CAV_1970		B/4	F. oxysporum f.sp. cubense	01233	Sri Lanka	Silk (AAB)	No information provided		Stellenbosch_University
DNA_139	CAV_2037	Race 1	B/4	F. oxysporum f.sp. cubense	0128	Bangladesh	Chapa / Ney Poovan (AB)	Shibonj, Gobra		Stellenbosch_University
DNA_140	CAV_2267		B/7	F. oxysporum f.sp. cubense	01234	Sri Lanka	Not provided	Korathota, Kaduwela, Western		Stellenbosch_University
DNA_141	CAV_2271		B/7	F. oxysporum f.sp. cubense	SMV 10	Malaysia	Pisang Kapas / Ibota (AAA)	Panchor, Jerangan Sungai, Dungan, Treuggann		Stellenbosch_University
DNA_142	CAV_2281		B/7	F. oxysporum f.sp. cubense	01235	Malaysia	Awak / Pisang Awak (ABB)	Permutang Lawang, Mukim Penoir, Kuantan, Pahang		Stellenbosch_University
DNA_143	CAV_2318	race 4	A/2	F. oxysporum f.sp. cubense	0121	Taiwan	Namwa (AAB) / Pisang Awak (ABB) (Mostert et al., 2017)	Kuosin E		Stellenbosch_University
DNA_144	CAV_2407		B/4	F. oxysporum f.sp. cubense	01236	Bangladesh	Sabri / Silk (AAB)	Pabna, Ishurdi		Stellenbosch_University
DNA_145	CAV_289	STR4	A/1	F. oxysporum f.sp. cubense	0120	Bahia, Brazil	Pacovan			Stellenbosch_University
DNA_146	CAV_529			F. oxysporum						Stellenbosch_University
DNA_147	CAV_530	Endophyte		F. oxysporum		South Africa		Kiepersol, South Africa		Stellenbosch_University
DNA_149	CAV_600		A/1	F. oxysporum f.sp. cubense	SMV 1	Indonesia	Pisang Ambon Putih (AAA)			Stellenbosch_University
DNA_150	CAV_606	Race 1	B/4	F. oxysporum f.sp. cubense	0124/5	Thailand	Kluai Namwa			Stellenbosch_University
DNA_151	CAV_612		A/1	F. oxysporum f.sp. cubense	01215	Costa Rica	Gros Michel			Stellenbosch_University
DNA_152	CAV_617	STR4	A/1	F. oxysporum f.sp. cubense	0129/11	Australia	Latundan (AAB)			Stellenbosch_University
DNA_153	CAV_620		B/4	F. oxysporum f.sp. cubense	01228	Philippines	Latundan (AAB)			Stellenbosch_University
DNA_154	CAV_623	Race 1	B/4	F. oxysporum f.sp. cubense	01220	Australia				Stellenbosch_University
DNA_155	CAV_624		B/4	F. oxysporum f.sp. cubense	SMV 4	Philippines	Latundan (AAB)			Stellenbosch_University
DNA_156	CAV_818		A/1	F. oxysporum f.sp. cubense	SMV 2	Indonesia	Pisang Susu (AAB)			Stellenbosch_University
DNA_157	CAV_853	Race 1	B/4	F. oxysporum f.sp. cubense	01222	Malaysia	Pisang awak (AAB)			Stellenbosch_University
DNA_158	CAV_893	Race 1	B/4	F. oxysporum f.sp. cubense	0128	Australia	Sugar Type			Stellenbosch_University
DNA_159	CAV_898		B/4	F. oxysporum f.sp. cubense	01229	Philippines	Latundan (AAB)			Stellenbosch_University
DNA_160	CAV_939		B/6	F. oxysporum f.sp. cubense	0123	Thailand	Kluai Namwa			Stellenbosch_University
DNA_161	CAV_967	Race 1	B/4	F. oxysporum f.sp. cubense	0124/5	Philippines	Latundan (AAB)			Stellenbosch_University
DNA_162	CAV_616		A/2	F. oxysporum f.sp. cubense	SMV 3	Philippines	Latundan (AAB)			Stellenbosch_University
DNA_163	CAV_1067	STR4	A/1	F. oxysporum f.sp. cubense	0120	Australia	CIRAD 823	Queensland, Australia		Stellenbosch_University
DNA_164	CAV_296	STR4	A/1	F. oxysporum f.sp. cubense	0120	Honduras	Highgate			Stellenbosch_University
DNA_165	CAV_299	STR4	A/1	F. oxysporum f.sp. cubense	0120/15	Nigeria	Gros Michel	Onne, Nigeria		Stellenbosch_University
DNA_166	NRRL_36115		B/6	F. oxysporum f.sp. cubense	01224	Malaysia	Pisang Ambon			Stellenbosch_University
DNA_167	Moko5			Ralstonia solanacearum						CIRAD
Supplementary Table 3. Detailed information of the DNA isolates used in this study.*The Clade and VCG classification is based on Mostert et al., 2022. SMV: Single-Member VCG. UNK: Unknown. N.D.: Non Determined. TR4*: Foc-TR4 isolates in which the VCG had not been yet determined
