# Supplementary material for: Comparative genomics-based development of a LAMP assay for rapid and reliable in-field detection of Fusarium oxysporum f. sp. cubense tropical race 4
Source: PLoS One. 2026 Apr 29;21(4):e0347645. doi: 10.1371/journal.pone.0347645 (PMC13127957; doi:10.1371/journal.pone.0347645)
Supplement: S4 Table — (XLSX) [file pone.0347645.s008.xlsx]

## Sheet: Summary_Table_per_Target
Reference sequence used for alignment / BLAST queries													Genomes used	Internal BLAST results of refernce sequences on all assembled genomes (Identity %)													Mapping results of Illumina reads on the Reference Sequences
Region	Assay Type	Sequence Type	Length (bp)	Multiple copies?	Located in Masked Region?	Genic / Intergenic	Position in CAV807 reference genome			Position in UK0001 reference genome			Target/NonTarget Genomes	Any Non Target Blast hit (Any sequence size)	100% Identity (complete queried sequence)		95-100% Identity (complete queried sequence)		90-95% Identity (complete queried sequence)		85-90% Identity (complete queried sequence)		80-85% Identity (complete queried sequence)		75-80% Identity (complete queried sequence)		Genomes fully mapped (100% coverage)		Genomes partially mapped		Genomes not mapped (0% coverage)
							Contig	Start	End	Contig	Start	End			Count	Names	Count	Names	Count	Names	Count	Names	Count	Names	Count	Names	Count	Names	Count	Names	Count	Names
Cand5	LAMP	Amplicon	214	No	No	Intergenic	contig_12	1486738	1486951	VMNF01000005.1	5279483	5279270	Target (TR4)	No	133	Vn-2-VNM(TR4), UK0001_Illumina(TR4), TWN0002(TR4), TWN0001(TR4), TR4Col4-COL(TR4), TR4Col2-COL(TR4), TR4Col17-COL(TR4), Shn19(TR4), Sgx09(TR4), gd13(TR4), SGcc901(TR4), SGcc1487(TR4), SFJ41(TR4), CAV_887(TR4), CAV_842(TR4), CAV_838(TR4), CAV_831(TR4), CAV_789_Illumina1(TR4), CAV_604(TR4), CAV_4128(TR4), CAV_4013(TR4), CAV_3986(TR4), CAV_3971(TR4), CAV_3918(TR4), CAV_3887(TR4), CAV_3883(TR4), CAV_…	0		0		0		0		0		111	CAV_3322, SGcc901, MAY_03, CAV_308, CAV_2082, CAV_1696, CAV_3971, CAV_3199, JV14-JOR, MAY_02, CAV_3464, CAV_3567, gd13, La-2-LAO, CAV_1677, MAY_05, Shn19, TR4Col17-COL, CAV_3499, CAV_3611, CAV_3568, CAV_1072, UK0001_Illumina, CAV_1674, Vn-2-VNM, CAV_3878, CAV_4013, CAV_3198, CAV_3500, CAV_3566, PerS1, CAV_3886, CAV_807_Illumina1, CAV_3887, My1-MMR, CAV_789_Illumina1, CAV_3992, Pak1-1A-PAK, CAV_34…	0		9	CAV_3466, CAV_3426, CAV_3306, CAV_3300, CAV_3433, CAV_914, CAV_3621, CAV_3509, CAV_3618
													Non Target		0		0		0		0		0		0		0		2	CAV_612 (10.7%, 01215), CAV_36117 (12.6%, 01222, Race 1)	46	CAV_1051, CAV_187_Illumina1, CAV_296, CAV_4332, CAV_3092, CAV_611, CAV_3560, CAV_632, CAV_092, CAV_1067, CAV_180, CAV_299, CAV_290, CAV_985, CAV_3104, CAV_788, Foxy2, N2-Rc1-CHN, CAV_1036, CAV_187_IlluminaSU, CAV_181, CAV_36118, CAV_189, CAV_186, CAV_623, CAV_606, CAV_183, CAV_617, CAV_092_IlluminaSU, CAV_194, NRCB_FocR1_VCG0125, CAV_995, CAV_195, CAV_193, NRCB_FocR1_VCG01220, CAV_997, CAV_225, C…
Cand23	LAMP	Amplicon	247	No	No	Intergenic	contig_3	4477508	4477754	VMNF01000003.1	4455382	4455628	Target (TR4)	Yes (B14, Fusarium fujikuroi B14 , Fusarium fujikuroi , IMI 58289)	119	UK0001_Illumina(TR4), TWN0002(TR4), TWN0001(TR4), TR4Col4-COL(TR4), TR4Col2-COL(TR4), TR4Col17-COL(TR4), Shn19(TR4), Sgx09(TR4), SGcc901(TR4), SGcc1487(TR4), CAV_887(TR4), CAV_842(TR4), CAV_838(TR4), CAV_831(TR4), CAV_789_Illumina1(TR4), CAV_3986(TR4), CAV_3887(TR4), CAV_3883(TR4), CAV_3625(TR4), CAV_3621(TR4), CAV_3610(TR4), CAV_3595(TR4), CAV_3572(TR4), CAV_3566(TR4), CAV_3565(TR4), CAV_3512(TR…	0		0		0		0		0		118	CAV_3322, SGcc901, MAY_03, CAV_308, CAV_2082, CAV_1696, CAV_3466, CAV_3971, CAV_3199, JV14-JOR, MAY_02, CAV_3464, CAV_3567, gd13, La-2-LAO, CAV_1677, CAV_3426, MAY_05, Shn19, TR4Col17-COL, CAV_3499, CAV_3611, CAV_3568, CAV_1072, UK0001_Illumina, CAV_1674, Vn-2-VNM, CAV_3878, CAV_4013, CAV_3198, CAV_3500, CAV_3566, PerS1, CAV_3886, CAV_3306, CAV_807_Illumina1, CAV_3887, My1-MMR, CAV_789_Illumina1,…	2	CAV_2286 (89.5%), CAV_4128 (87.4%)	0
													Non Target		0		0		0		0		2	B14(81.0%,F. fujikuroi ), Fusarium fujikuroi B14 (81.0%,F. fujikuroi B14 )	1	Fusarium fujikuroi (79.8%,F. fujikuroi )	0		10	CAV_296 (8.1%, Unknown VCG, STR4), CAV_611 (8.1%, Unknown VCG, STR4), CAV_3560 (8.1%, Unknown VCG, STR4), CAV_092 (8.1%, 0120, STR4), CAV_1067 (8.9%, Unknown VCG, STR4), CAV_299 (8.1%, Unknown VCG, STR4), CAV_186 (8.1%, 0129), CAV_36117 (43.7%, 01222, Race 1), CAV_553 (14.2%, Roots, Musa), NRCB_FocR1_VCG0124 (2.8%, 0124, Race 1)	38	CAV_1051, CAV_187_Illumina1, CAV_4332, CAV_3092, CAV_632, CAV_180, CAV_290, CAV_985, CAV_3104, CAV_788, Foxy2, N2-Rc1-CHN, CAV_612, CAV_1036, CAV_187_IlluminaSU, CAV_181, CAV_36118, CAV_189, CAV_623, CAV_606, CAV_183, CAV_617, CAV_092_IlluminaSU, CAV_194, NRCB_FocR1_VCG0125, CAV_995, CAV_195, CAV_193, NRCB_FocR1_VCG01220, CAV_997, CAV_225, CAV_36115, CAV_184, CAV_793, CAV_180_IlluminaSU, CAV_188,…
Cand27	LAMP	Amplicon	234	No	No	Intergenic	contig_2	32096	32329	VMNF01000004.1	5203206	5202973	Target (TR4)	Yes (CAV_612)	133	Vn-2-VNM(TR4), UK0001_Illumina(TR4), TWN0002(TR4), TWN0001(TR4), TR4Col4-COL(TR4), TR4Col2-COL(TR4), TR4Col17-COL(TR4), Shn19(TR4), Sgx09(TR4), gd13(TR4), SGcc901(TR4), SGcc1487(TR4), SFJ41(TR4), CAV_887(TR4), CAV_842(TR4), CAV_838(TR4), CAV_831(TR4), CAV_789_Illumina1(TR4), CAV_604(TR4), CAV_4128(TR4), CAV_4013(TR4), CAV_3986(TR4), CAV_3971(TR4), CAV_3918(TR4), CAV_3887(TR4), CAV_3883(TR4), CAV_…	0		0		0		0		0		112	CAV_3322, SGcc901, MAY_03, CAV_308, CAV_2082, CAV_1696, CAV_3466, CAV_3971, CAV_3199, JV14-JOR, MAY_02, CAV_3464, CAV_3567, gd13, La-2-LAO, CAV_1677, CAV_3426, MAY_05, Shn19, TR4Col17-COL, CAV_3499, CAV_3611, CAV_3568, CAV_1072, UK0001_Illumina, CAV_1674, Vn-2-VNM, CAV_3878, CAV_4013, CAV_3198, CAV_3500, CAV_3566, CAV_3886, CAV_3306, CAV_807_Illumina1, CAV_3887, My1-MMR, CAV_789_Illumina1, CAV_33…	1	CAV_2330 (67.9%)	7	PerS1, PerS2, CAV_3627, Gcc1563, PerS4, PerS3, CAV_2948
													Non Target		0		0		0		0		0		0		0		7	CAV_612 (55.1%, 01215), CAV_189 (31.2%, 01214), NRCB_FocR1_VCG0125 (8.5%, 0125, Race 1), CAV_36115 (10.7%, 01224), CAV_184 (8.5%, 0124, Race 1), NRCB_FocR1_VCG0124 (12.4%, 0124, Race 1), CAV_188 (8.1%, 01212, Race 1)	41	CAV_1051, CAV_187_Illumina1, CAV_296, CAV_4332, CAV_3092, CAV_611, CAV_3560, CAV_632, CAV_092, CAV_1067, CAV_180, CAV_299, CAV_290, CAV_985, CAV_3104, CAV_788, Foxy2, N2-Rc1-CHN, CAV_1036, CAV_187_IlluminaSU, CAV_181, CAV_36118, CAV_186, CAV_623, CAV_606, CAV_183, CAV_617, CAV_092_IlluminaSU, CAV_194, CAV_995, CAV_36117, CAV_195, CAV_193, NRCB_FocR1_VCG01220, CAV_997, CAV_225, CAV_553, CAV_793, C…
Ordoñez et al. (2019)	LAMP	Amplicon	214	No	No	Intergenic	contig_11	623539	623752	VMNF01000015.1	2103661	2103448	Target (TR4)	Yes (Fo26, Fo28, Fo46, EtdFoc-61, CAV_225, EthFoc-88, EtdFoc-253, Foc030)	140	Vn-2-VNM(TR4), UK0001_Illumina(TR4), TWN0002(TR4), TWN0001(0121), TR4Col4-COL(TR4), TR4Col2-COL(TR4), TR4Col17-COL(TR4), Sgx09(TR4), gd13(TR4), SGcc901(TR4), SGcc1487(TR4), CAV_887(TR4), CAV_842(TR4), CAV_838(TR4), CAV_831(TR4), CAV_789_Illumina1(TR4), CAV_604(TR4), CAV_4128(TR4), CAV_4013(TR4), CAV_3986(TR4), CAV_3971(TR4), CAV_3918(TR4), CAV_3887(TR4), CAV_3883(TR4), CAV_3878(TR4), CAV_3625(TR4…	0		0		0		0		0		118	CAV_3322, SGcc901, MAY_03, CAV_308, CAV_2082, CAV_1696, CAV_3466, CAV_3971, CAV_3199, JV14-JOR, MAY_02, CAV_3464, CAV_3567, gd13, La-2-LAO, CAV_1677, CAV_3426, MAY_05, TR4Col17-COL, CAV_3499, CAV_3611, CAV_3568, CAV_1072, UK0001_Illumina, CAV_1674, Vn-2-VNM, CAV_3878, CAV_4013, CAV_3198, CAV_3500, CAV_3566, PerS1, CAV_3886, CAV_3306, CAV_807_Illumina1, CAV_3887, My1-MMR, CAV_789_Illumina1, CAV_33…	0		2	Shn19, SFJ41
													Non Target		0		8	Fo26(98.6%,F. oxysporum ), Fo28(98.6%,F. oxysporum ), Fo46(97.2%,F. oxysporum ), EtdFoc-61(97.2%,F. oxysporum ), CAV_225(97.2%,Soil, Musa), EthFoc-88(96.7%,F. oxysporum ), EtdFoc-253(96.7%,F. oxysporum ), Foc030(96.7%,F. oxysporum f.sp. cucumerinum )	0		0		0		0		1	CAV_225 (Soil, Musa)	3	CAV_4332 (35.5%, Unknown VCG, STR4), N2-Rc1-CHN (31.8%, Unknown VCG, Race 1), CAV_36117 (54.7%, 01222, Race 1)	44	CAV_1051, CAV_187_Illumina1, CAV_296, CAV_3092, CAV_611, CAV_3560, CAV_632, CAV_092, CAV_1067, CAV_180, CAV_299, CAV_290, CAV_985, CAV_3104, CAV_788, Foxy2, CAV_612, CAV_1036, CAV_187_IlluminaSU, CAV_181, CAV_36118, CAV_189, CAV_186, CAV_623, CAV_606, CAV_183, CAV_617, CAV_092_IlluminaSU, CAV_194, NRCB_FocR1_VCG0125, CAV_995, CAV_195, CAV_193, NRCB_FocR1_VCG01220, CAV_997, CAV_36115, CAV_553, CAV…
Canare et al. (2024)	LAMP	Amplicon	213	Yes: 'contig_12', 'contig_12'	No	Intergenic	contig_12	842769	842981	VMNF01000014.1	2814708	2814920	Target (TR4)	Yes (Race1_NCBI_FocR1_VCG01220, NRCB_FocSTR4_VCG0120, Race1_NCBI_FocR1_VCG0125, Race1_NCBI_FocR1_VCG0124, Lycopersici_NCBI, TWN0005, TWN0004, TWN0003, CAV_611, CAV_4332, CAV_3560, CAV_299, CAV_296, CAV_290, NCBI_ASM2521698v1_Aus, NCBI_ASM2521693v1_Aus, NCBI_ASM2521686v1_Aus, CAV_180, CAV_180_ONT, CAV_092, CAV_092_ONT, CAV_618, CAV_985, CAV_1067, Fo5176BioSample, F74, NRRL 25432, EthFoc-30, EthFoc…	142	Vn-2-VNM(TR4), UK0001_Illumina(TR4), TWN0002(TR4), TWN0001(TR4), TR4Col4-COL(TR4), TR4Col2-COL(TR4), TR4Col17-COL(TR4), Shn19(TR4), Sgx09(TR4), gd13(TR4), SGcc901(TR4), SGcc1487(TR4), SFJ41(TR4), CAV_887(TR4), CAV_842(TR4), CAV_838(TR4), CAV_831(TR4), CAV_789_Illumina1(TR4), CAV_604(TR4), CAV_4128(TR4), CAV_4013(TR4), CAV_3986(TR4), CAV_3971(TR4), CAV_3918(TR4), CAV_3887(TR4), CAV_3883(TR4), CAV_…	0		2	TR4_NCBI_NRCB_FocR1_VCG01213_16(90.2%,TR4), TR4_NCBI_BC2-4(90.2%,TR4)	0		0		0		120	CAV_3322, SGcc901, MAY_03, CAV_308, CAV_2082, CAV_1696, CAV_3466, CAV_3971, CAV_3199, JV14-JOR, MAY_02, CAV_3464, CAV_3567, gd13, La-2-LAO, CAV_1677, CAV_3426, MAY_05, Shn19, TR4Col17-COL, CAV_3499, CAV_3611, CAV_3568, CAV_1072, UK0001_Illumina, CAV_1674, Vn-2-VNM, CAV_3878, CAV_4013, CAV_3198, CAV_3500, CAV_3566, PerS1, CAV_3886, CAV_3306, CAV_807_Illumina1, CAV_3887, My1-MMR, CAV_789_Illumina1,…	0		0
													Non Target		17	TWN0005(Race 4), TWN0004(Race 4), TWN0003(Race 4), CAV_611(STR4), CAV_4332(STR4), CAV_3560(STR4), CAV_299(STR4), CAV_296(STR4), CAV_290(STR4), NCBI_ASM2521698v1_Aus, NCBI_ASM2521693v1_Aus, NCBI_ASM2521686v1_Aus, CAV_180(Race 4), CAV_180_ONT(Race 4), CAV_092(STR4), CAV_092_ONT(STR4), CAV_618(STR4)	2	CAV_985(99.1%,Unknown VCG,STR4), CAV_1067(99.1%,Unknown VCG,STR4)	23	Race1_NCBI_FocR1_VCG01220(90.2%,Race 1), NRCB_FocSTR4_VCG0120(90.2%,Race 1), Race1_NCBI_FocR1_VCG0125(90.2%,Race 1), Race1_NCBI_FocR1_VCG0124(90.2%,Race 1), Lycopersici_NCBI(90.2%,nan), CAV_611(94.8%,Unknown VCG,STR4), CAV_4332(94.8%,Unknown VCG,STR4), CAV_299(94.8%,Unknown VCG,STR4), CAV_290(94.8%,Unknown VCG,STR4), CAV_985(93.9%,Unknown VCG,STR4), CAV_3560(93.9%,Unknown VCG,STR4), CAV_1067(93.9…	1	F-02845(88.7%,F. udum )	0		0		17	CAV_296 (Unknown VCG, STR4), CAV_4332 (Unknown VCG, STR4), CAV_611 (Unknown VCG, STR4), CAV_3560 (Unknown VCG, STR4), CAV_092 (0120, STR4), CAV_1067 (Unknown VCG, STR4), CAV_180 (0121,Race 4), CAV_299 (Unknown VCG, STR4), CAV_290 (Unknown VCG, STR4), CAV_985 (Unknown VCG, STR4), CAV_612 (01215), CAV_181 (0122), CAV_186 (0129), CAV_092_IlluminaSU (STR4), CAV_195 (01219), CAV_793 (0126), CAV_180_Il…	5	CAV_3104 (76.5%, Unknown VCG, STR4), CAV_36118 (58.2%, 01221), CAV_617 (54.9%, 0129/11), CAV_36117 (40.8%, 01222, Race 1), CAV_553 (66.2%, Roots, Musa)	26	CAV_1051, CAV_187_Illumina1, CAV_3092, CAV_632, CAV_788, Foxy2, N2-Rc1-CHN, CAV_1036, CAV_187_IlluminaSU, CAV_189, CAV_623, CAV_606, CAV_183, CAV_194, NRCB_FocR1_VCG0125, CAV_995, CAV_193, NRCB_FocR1_VCG01220, CAV_997, CAV_225, CAV_36115, CAV_184, NRCB_FocR1_VCG0124, CAV_188, CAV_893, CAV_36116
Li et al. (2013)	LAMP	Amplicon	213	No	Yes	Genic (jg10632T0)	contig_6	603139	603351	VMNF01000005.1	613080	613292	Target (TR4)	Yes (TWN0005, TWN0004, TWN0003, HS2, CAV_180, CAV_180_ONT, CAV_618, Foc011, NCBI_ASM2521698v1_Aus, CAV_186, VPRI44211, MPI-CAGE-CH-0212, Fo10, VPRI42181, VPRI41207, VPRI41208, RBG5862, CAV_985, CAV_611, CAV_4332, CAV_3560, CAV_3104, CAV_299, CAV_296, CAV_290, CAV_187_Illumina1, CAV_1067, CAV_1051, NCBI_ASM2521693v1_Aus, NCBI_ASM2521686v1_Aus, NRCB_FocSTR4_VCG0120, Fo15, RBG5844, CAV_092, CAV_092_…	143	Vn-2-VNM(TR4), TWN0002(TR4), TWN0001(0121), TR4Col4-COL(TR4), TR4Col2-COL(TR4), TR4Col17-COL(TR4), Shn19(TR4), Sgx09(TR4), gd13(TR4), SGcc901(TR4), SGcc1487(TR4), SFJ41(TR4), CAV_887(TR4), CAV_842(TR4), CAV_838(TR4), CAV_831(TR4), CAV_789_Illumina1(TR4), CAV_604(TR4), CAV_4128(TR4), CAV_4013(TR4), CAV_3986(TR4), CAV_3971(TR4), CAV_3918(TR4), CAV_3887(TR4), CAV_3883(TR4), CAV_3878(TR4), CAV_3625(T…	0		0		0		0		0		120	CAV_3322, SGcc901, MAY_03, CAV_308, CAV_2082, CAV_1696, CAV_3466, CAV_3971, CAV_3199, JV14-JOR, MAY_02, CAV_3464, CAV_3567, gd13, La-2-LAO, CAV_1677, CAV_3426, MAY_05, Shn19, TR4Col17-COL, CAV_3499, CAV_3611, CAV_3568, CAV_1072, UK0001_Illumina, CAV_1674, Vn-2-VNM, CAV_3878, CAV_4013, CAV_3198, CAV_3500, CAV_3566, PerS1, CAV_3886, CAV_3306, CAV_807_Illumina1, CAV_3887, My1-MMR, CAV_789_Illumina1,…	0		0
													Non Target		3	TWN0005(Race 4), TWN0004(Race 4), TWN0003(Race 4)	40	HS2(99.5%,F. oxysporum ), CAV_180(99.5%,0121,Race 4), CAV_180_ONT(99.5%,0121,Race 4), CAV_618(99.5%,0122,Race 4), Foc011(99.1%,F. oxysporum f.sp. cucumerinum ), NCBI_ASM2521698v1_Aus(98.6%,nan), CAV_186(98.6%,0129), VPRI44211(96.7%,F. oxysporum f.sp. vasinfectum ), MPI-CAGE-CH-0212(96.7%,F. oxysporum ), Fo10(96.7%,F. oxysporum ), VPRI42181(96.7%,F. oxysporum ), VPRI41207(96.7%,F. oxysporum ), VPR…	0		17	Kavar 22(87.8%,F. oxysporum f.sp. melonis ), F74(87.8%,F. oxysporum f.sp. fragariae ), Fo46(87.8%,F. oxysporum ), EtdFoc-61(87.8%,F. oxysporum ), 38-1(87.8%,F. oxysporum f.sp. ciceris ), Foc030(87.8%,F. oxysporum f.sp. cucumerinum ), CAV_225(87.8%,Soil, Musa), CAV_189(87.8%,01214), 483(87.3%,F. oxysporum f.sp. lini ), 476(87.3%,F. oxysporum f.sp. lini ), S17/8(87.3%,F. oxysporum ), Fo26(87.3%,F. …	0		0		25	CAV_1051 (Unknown VCG, STR4), CAV_187_Illumina1 (01210, STR4), CAV_296 (Unknown VCG, STR4), CAV_4332 (Unknown VCG, STR4), CAV_3092 (Unknown VCG, STR4), CAV_611 (Unknown VCG, STR4), CAV_3560 (Unknown VCG, STR4), CAV_632 (01210, STR4), CAV_092 (0120, STR4), CAV_1067 (Unknown VCG, STR4), CAV_180 (0121, Race 4), CAV_299 (Unknown VCG, STR4), CAV_290 (Unknown VCG, STR4), CAV_985 (Unknown VCG, STR4), CA…	20	Foxy2 (44.6%, F. oxysporum f.sp. strigae), CAV_612 (83.1%, 01215), CAV_1036 (60.1%, 0123), CAV_187_IlluminaSU (83.6%, 01210), CAV_181 (76.1%, 0122), CAV_623 (95.3%, 01220, Race 1), CAV_606 (53.1%, 0124/5, Race 1), CAV_183 (40.8%, 0124, Race 1), CAV_617 (49.8%, 0129/11), CAV_092_IlluminaSU (24.4%, STR4), CAV_194 (95.8%, 01218), CAV_995 (96.7%, 0124/22), CAV_36117 (77.0%, 01222, Race 1), CAV_193 (7…	3	NRCB_FocR1_VCG0125, CAV_195, CAV_553
Zhang et al. (2013)	RT-LAMP	Amplicon	472	Yes: 'contig_3', 'contig_3', 'contig_3'	No	Intergenic	contig_3	5266	5737	VMNF01000010.1	17344	16873	Target (TR4)	Yes (38-1, 476, 7600, Fusarium fujikuroi B14 , F-02845, CAV_180_ONT, NRRL 25211, CAV_092_ONT, Race1_NCBI_FocR1_VCG01220, NRCB_FocSTR4_VCG0120, Race1_NCBI_FocR1_VCG0125, Race1_NCBI_FocR1_VCG0124, Lycopersici_NCBI, Fus187, NRRL 25432, CAV_618, CAV_187_IlluminaSU, CAV_181, Fo12, Foc011, CAV_195, NCBI_ASM2521698v1_Aus, VPRI42420, CAV_617, NCBI_ASM2521693v1_Aus, NCBI_ASM2521686v1_Aus, VPRI44080, Fo15,…	27	Vn-2-VNM(TR4), TWN0002(0121), TWN0001(0121), TR4_FocTR4_58_(TR4), TR4_NCBI_ASM2792044v1_Chinese2023(TR4), TR4_NCBI_Fusoxy(TR4), TR4_NCBI_NRCB_FocR1_VCG01213_16(TR4), TR4_NCBI_BC2-4(TR4), TR4_UK0001_NCBI(TR4), TR4_Agrosavia_190203.txt(TR4), TR4_Agrosavia_190098.txt(TR4), TR4_Agrosavia_048.txt(TR4), TR4_Agrosavia_03242.txt(TR4), CHN0001, CAV_807_ONT(TR4), CAV_3887_ONT(TR4), CAV_3049_ONT(TR4), CAV_2…	4	CAV_3049_old(95.3%,TR4), TR4_NCBI_NRCB_FocR1_VCG01213_16(99.8%,TR4), TR4_NCBI_BC2-4(99.8%,TR4), TR4_Agrosavia_190203.txt(99.8%,TR4)	0		0		0		0		120	CAV_3322, SGcc901, MAY_03, CAV_308, CAV_2082, CAV_1696, CAV_3466, CAV_3971, CAV_3199, JV14-JOR, MAY_02, CAV_3464, CAV_3567, gd13, La-2-LAO, CAV_1677, CAV_3426, MAY_05, Shn19, TR4Col17-COL, CAV_3499, CAV_3611, CAV_3568, CAV_1072, UK0001_Illumina, CAV_1674, Vn-2-VNM, CAV_3878, CAV_4013, CAV_3198, CAV_3500, CAV_3566, PerS1, CAV_3886, CAV_3306, CAV_807_Illumina1, CAV_3887, My1-MMR, CAV_789_Illumina1,…	0		0
													Non Target		0		40	CAV_092_ONT(96.6%,0120,STR4), Race1_NCBI_FocR1_VCG01220(95.8%,Race 1), NRCB_FocSTR4_VCG0120(95.8%,Race 1), Race1_NCBI_FocR1_VCG0125(95.8%,Race 1), Race1_NCBI_FocR1_VCG0124(95.8%,Race 1), Lycopersici_NCBI(95.8%,nan), CAV_180_ONT(98.3%,0121, Race 4), CAV_618(98.3%,0122,Race 4), CAV_187_IlluminaSU(98.3%,01210), CAV_181(98.3%,0122), Fo12(98.1%,F. oxysporum ), Foc011(98.1%,F. oxysporum f.sp. cucumerin…	12	Fus187(92.0%,F. oxysporum ), NRRL 25432(92.0%,F. oxysporum f.sp. vasinfectum ), 476(90.9%,F. oxysporum f.sp. lini ), EtdFoc-61(94.7%,F. oxysporum ), Fo11(93.6%,F. oxysporum ), TWN0005(93.2%,0121, Race 4), TWN0003(93.2%,0121, Race 4), 483(93.2%,F. oxysporum f.sp. lini ), CAV_180_IlluminaSU(93.2%,STR4), S17/8(92.2%,F. oxysporum ), Fo74(92.2%,F. oxysporum ), Fo52(92.2%,F. oxysporum )	2	MPI-CAGE-AT-0023(88.7%,F. redolens ), NRRL 22901(88.7%,F. redolens )	0		0		48	CAV_1051 (Unknown VCG, STR4), CAV_187_Illumina1 (01210, STR4), CAV_296 (Unknown VCG, STR4), CAV_4332 (Unknown VCG, STR4), CAV_3092 (Unknown VCG, STR4), CAV_611 (Unknown VCG, STR4), CAV_3560 (Unknown VCG, STR4), CAV_632 (01210, STR4), CAV_092 (0120, STR4), CAV_1067 (Unknown VCG, STR4), CAV_180 (0121, Race 4), CAV_299 (Unknown VCG, STR4), CAV_290 (Unknown VCG, STR4), CAV_985 (Unknown VCG, STR4), CA…	0		0
Peng et al. (2014)	RT-LAMP	Amplicon	217	No	Yes	Genic (jg10632T0)	contig_6	603149	603365	VMNF01000005.1	613090	613306	Target (TR4)	Yes (TWN0005, TWN0004, TWN0003, HS2, CAV_180, CAV_180_ONT, CAV_618, Foc011, NCBI_ASM2521698v1_Aus, CAV_186, VPRI44211, MPI-CAGE-CH-0212, Fo10, VPRI42181, VPRI41207, VPRI41208, RBG5862, CAV_985, CAV_611, CAV_4332, CAV_3560, CAV_3104, CAV_299, CAV_296, CAV_290, CAV_187_Illumina1, CAV_1067, CAV_1051, NCBI_ASM2521693v1_Aus, NCBI_ASM2521686v1_Aus, NRCB_FocSTR4_VCG0120, Fo11, Fo15, RBG5831, RBG5844, CA…	143	Vn-2-VNM(TR4), TWN0002(TR4), TWN0001(0121), TR4Col4-COL(TR4), TR4Col2-COL(TR4), TR4Col17-COL(TR4), Shn19(TR4), Sgx09(TR4), gd13(TR4), SGcc901(TR4), SGcc1487(TR4), SFJ41(TR4), CAV_887(TR4), CAV_842(TR4), CAV_838(TR4), CAV_831(TR4), CAV_789_Illumina1(TR4), CAV_604(TR4), CAV_4128(TR4), CAV_4013(TR4), CAV_3986(TR4), CAV_3971(TR4), CAV_3918(TR4), CAV_3887(TR4), CAV_3883(TR4), CAV_3878(TR4), CAV_3625(T…	0		0		0		0		0		120	CAV_3322, SGcc901, MAY_03, CAV_308, CAV_2082, CAV_1696, CAV_3466, CAV_3971, CAV_3199, JV14-JOR, MAY_02, CAV_3464, CAV_3567, gd13, La-2-LAO, CAV_1677, CAV_3426, MAY_05, Shn19, TR4Col17-COL, CAV_3499, CAV_3611, CAV_3568, CAV_1072, UK0001_Illumina, CAV_1674, Vn-2-VNM, CAV_3878, CAV_4013, CAV_3198, CAV_3500, CAV_3566, PerS1, CAV_3886, CAV_3306, CAV_807_Illumina1, CAV_3887, My1-MMR, CAV_789_Illumina1,…	0		0
													Non Target		3	TWN0005(Race 4), TWN0004(Race 4), TWN0003(Race 4)	45	HS2(99.5%,F. oxysporum ), CAV_180(99.5%,0121, Race 4), CAV_180_ONT(99.5%,0121, Race 4), CAV_618(99.5%,0122,Race 4), Foc011(99.1%,F. oxysporum f.sp. cucumerinum ), NCBI_ASM2521698v1_Aus(98.6%,nan), CAV_186(98.6%,0129), VPRI44211(96.8%,F. oxysporum f.sp. vasinfectum ), MPI-CAGE-CH-0212(96.8%,F. oxysporum ), Fo10(96.8%,F. oxysporum ), VPRI42181(96.8%,F. oxysporum ), VPRI41207(96.8%,F. oxysporum ), V…	0		12	Kavar 22(87.6%,F. oxysporum f.sp. melonis ), Fo28(87.6%,F. oxysporum ), Fus187(87.6%,F. oxysporum ), 38-1(87.6%,F. oxysporum f.sp. ciceris ), CAV_189(87.6%,01214), 483(87.1%,F. oxysporum f.sp. lini ), Tf1208(87.1%,F. oxysporum f.sp. rapae ), MAFF727510(86.6%,F. oxysporum f.sp. fragariae ), 44(86.2%,F. oxysporum f.sp. koae ), EthFoc-30(86.2%,F. oxysporum ), EthFoc-88(86.2%,F. oxysporum ), 170(85.7…	0		0		27	CAV_1051 (Unknown VCG, STR4), CAV_187_Illumina1 (01210, STR4), CAV_296 (Unknown VCG, STR4), CAV_4332 (Unknown VCG, STR4), CAV_3092 (Unknown VCG, STR4), CAV_611 (Unknown VCG, STR4), CAV_3560 (Unknown VCG, STR4), CAV_632 (01210, STR4), CAV_092 (0120, STR4), CAV_1067 (Unknown VCG, STR4), CAV_180 (0121, Race 4), CAV_299 (Unknown VCG, STR4), CAV_290 (Unknown VCG, STR4), CAV_985 (Unknown VCG, STR4), CA…	19	Foxy2 (93.5%, F. oxysporum f.sp. strigae), CAV_612 (98.6%, 01215), CAV_1036 (79.3%, 0123), CAV_187_IlluminaSU (67.3%, 01210), CAV_36118 (85.3%, 01221), CAV_623 (69.1%, 01220, Race 1), CAV_606 (53.5%, 0124/5, Race 1), CAV_183 (28.6%, 0124, Race 1), CAV_617 (12.4%, 0129/11), CAV_092_IlluminaSU (39.2%, STR4), CAV_995 (63.6%, 0124/22), CAV_36117 (89.9%, 01222, Race 1), CAV_195 (47.0%, 01219), CAV_193…	2	NRCB_FocR1_VCG0125, CAV_188
Matthews et al. (2020)	RT-PCR	Amplicon	158	No	Yes	Intergenic	contig_7	20644	20801	VMNF01000012.1	3457812	3457655	Target (TR4)	Yes (MAFF727510, NRRL 13592, Foc030, Fo26)	132	Vn-2-VNM(TR4), UK0001_Illumina(TR4), TWN0002(TR4), TWN0001(TR4), TR4Col4-COL(TR4), TR4Col2-COL(TR4), TR4Col17-COL(TR4), Shn19(TR4), Sgx09(TR4), gd13(TR4), SGcc901(TR4), SGcc1487(TR4), SFJ41(TR4), CAV_887(TR4), CAV_842(TR4), CAV_838(TR4), CAV_831(TR4), CAV_789_Illumina1(TR4), CAV_3986(TR4), CAV_3971(TR4), CAV_3887(TR4), CAV_3883(TR4), CAV_3625(TR4), CAV_3621(TR4), CAV_3610(TR4), CAV_3595(TR4), CAV…	0		0		0		0		0		120	CAV_3322, SGcc901, MAY_03, CAV_308, CAV_2082, CAV_1696, CAV_3466, CAV_3971, CAV_3199, JV14-JOR, MAY_02, CAV_3464, CAV_3567, gd13, La-2-LAO, CAV_1677, CAV_3426, MAY_05, Shn19, TR4Col17-COL, CAV_3499, CAV_3611, CAV_3568, CAV_1072, UK0001_Illumina, CAV_1674, Vn-2-VNM, CAV_3878, CAV_4013, CAV_3198, CAV_3500, CAV_3566, PerS1, CAV_3886, CAV_3306, CAV_807_Illumina1, CAV_3887, My1-MMR, CAV_789_Illumina1,…	0		0
													Non Target		0		0		0		0		0		0		3	CAV_180 (0121, Race 4), CAV_193 (01217), CAV_180_IlluminaSU (Race 4)	44	CAV_1051 (70.9%, Unknown VCG, STR4), CAV_187_Illumina1 (70.3%, 01210, STR4), CAV_296 (71.5%, Unknown VCG, STR4), CAV_4332 (49.4%, Unknown VCG, STR4), CAV_3092 (63.9%, Unknown VCG, STR4), CAV_611 (63.9%, Unknown VCG, STR4), CAV_3560 (64.6%, Unknown VCG, STR4), CAV_632 (86.1%, 01210, STR4), CAV_092 (64.6%, 0120, STR4), CAV_1067 (64.6%, Unknown VCG, STR4), CAV_299 (40.5%, Unknown VCG, STR4), CAV_290…	1	Foxy2
Lin et al. (2013)	RT-PCR	Amplicon	242	No	Yes	Genic (jg10632T0)	contig_6	603068	603309	VMNF01000005.1	613009	613250	Target (TR4)	Yes (F-02845, TWN0005, TWN0004, TWN0003, HS2, Foc011, CAV_180, CAV_180_ONT, CAV_618, NCBI_ASM2521698v1_Aus, CAV_186, VPRI44211, MPI-CAGE-CH-0212, Fo10, Fo11, Fo12, VPRI42181, VPRI41207, VPRI41208, RBG5831, RBG5862, CAV_985, CAV_611, CAV_4332, CAV_3560, CAV_3104, CAV_299, CAV_296, CAV_290, CAV_187_Illumina1, CAV_1067, CAV_1051, VPRI44207, VPRI44268, NCBI_ASM2521693v1_Aus, NCBI_ASM2521686v1_Aus, VP…	144	Vn-2-VNM(TR4), UK0001_Illumina(TR4), TWN0002(TR4), TWN0001(TR4), TR4Col4-COL(TR4), TR4Col2-COL(TR4), TR4Col17-COL(TR4), Shn19(TR4), Sgx09(TR4), gd13(TR4), SGcc901(TR4), SGcc1487(TR4), SFJ41(TR4), CAV_887(TR4), CAV_842(TR4), CAV_838(TR4), CAV_831(TR4), CAV_789_Illumina1(TR4), CAV_604(TR4), CAV_4128(TR4), CAV_4013(TR4), CAV_3986(TR4), CAV_3971(TR4), CAV_3918(TR4), CAV_3887(TR4), CAV_3883(TR4), CAV_…	0		0		1	CAV_3049_old(88.8%,TR4)	0		0		120	CAV_3322, SGcc901, MAY_03, CAV_308, CAV_2082, CAV_1696, CAV_3466, CAV_3971, CAV_3199, JV14-JOR, MAY_02, CAV_3464, CAV_3567, gd13, La-2-LAO, CAV_1677, CAV_3426, MAY_05, Shn19, TR4Col17-COL, CAV_3499, CAV_3611, CAV_3568, CAV_1072, UK0001_Illumina, CAV_1674, Vn-2-VNM, CAV_3878, CAV_4013, CAV_3198, CAV_3500, CAV_3566, PerS1, CAV_3886, CAV_3306, CAV_807_Illumina1, CAV_3887, My1-MMR, CAV_789_Illumina1,…	0		0
													Non Target		3	TWN0005(Race 4), TWN0004(Race 4), TWN0003(Race 4)	45	HS2(99.6%,F. oxysporum ), Foc011(99.2%,F. oxysporum f.sp. cucumerinum ), CAV_180(99.2%,0121, Race 4), CAV_180_ONT(99.2%,0121, Race 4), CAV_618(99.2%,0122,Race 4), NCBI_ASM2521698v1_Aus(98.3%,nan), CAV_186(98.3%,0129), VPRI44211(96.7%,F. oxysporum f.sp. vasinfectum ), MPI-CAGE-CH-0212(96.7%,F. oxysporum ), Fo10(96.7%,F. oxysporum ), Fo11(96.7%,F. oxysporum ), Fo12(96.7%,F. oxysporum ), VPRI42181(9…	29	Kavar 22(90.9%,F. oxysporum f.sp. melonis ), EtdFoc-61(90.9%,F. oxysporum ), 483(90.5%,F. oxysporum f.sp. lini ), 476(90.5%,F. oxysporum f.sp. lini ), S17/8(90.5%,F. oxysporum ), F74(90.5%,F. oxysporum f.sp. fragariae ), MAFF727510(90.5%,F. oxysporum f.sp. fragariae ), Fo74(90.5%,F. oxysporum ), Fo46(90.5%,F. oxysporum ), Fo52(90.5%,F. oxysporum ), Fus187(90.5%,F. oxysporum ), EthFoc-158(90.5%,F.…	17	Race1_Foc1_60_(89.7%,Race 1), NCBI_ASM2521690v1_Aus(89.7%,nan), NCBI_ASM2521684v1_Aus(89.7%,nan), Race1_NCBI_FocR1_ASM593051v1_RIKEN(89.7%,Race 1), Race1_NCBI_FocR1_000350345.1(89.7%,Race 1), CAV_995(89.7%,0124/22), CAV_623(89.7%,01220,Race 1), CAV_606(89.7%,0124/5,Race 1), CAV_36115(89.7%,01224), CAV_184(89.7%,0124,Race 1), CAV_183(89.7%,0124,Race 1), 170(89.3%,F. oxysporum ), EthFoc-30(89.3%,F.…	0		0		31	CAV_1051 (Unknown VCG, STR4), CAV_187_Illumina1 (01210, STR4), CAV_296 (Unknown VCG, STR4), CAV_4332 (Unknown VCG, STR4), CAV_3092 (Unknown VCG, STR4), CAV_611 (Unknown VCG, STR4), CAV_3560 (Unknown VCG, STR4), CAV_632 (01210, STR4), CAV_092 (0120, STR4), CAV_1067 (Unknown VCG, STR4), CAV_180 (0121, Race 4), CAV_299 (Unknown VCG, STR4), CAV_290 (Unknown VCG, STR4), CAV_985 (Unknown VCG, STR4), CA…	17	Foxy2 (45.5%, F. oxysporum f.sp. strigae), CAV_181 (55.0%, 0122), CAV_36118 (81.0%, 01221), CAV_186 (84.3%, 0129), CAV_623 (83.9%, 01220, Race 1), CAV_606 (85.5%, 0124/5, Race 1), CAV_183 (77.3%, 0124, Race 1), CAV_617 (53.7%, 0129/11), CAV_092_IlluminaSU (89.3%, STR4), CAV_194 (43.4%, 01218), NRCB_FocR1_VCG0125 (3.3%, 0125, Race 1), CAV_995 (80.2%, 0124/22), CAV_193 (50.0%, 01217), CAV_997 (13.2…	0
Aguayo et al. (2017)	RT-PCR	Amplicon	179	No	No	Intergenic	contig_5	467024	466846	VMNF01000006.1	483471	483293	Target (TR4)	Yes (RBG5844, S17/8, 44, Fo74, Fo52, Fus187, Ecotype: Australia, Fo9, NRRL 25432, Tu67, NRRL 13592, TWN0005, TWN0004, TWN0003, Fo12, NRRL 25211, Tf1208, Fusarium fujikuroi B14 , MPI-CAGE-CH-0212, VPRI44207, VPRI44211, VPRI44268, VPRI44297, Fo8, Fo10, Fo11, Fo15, VPRI42420, VPRI41207, VPRI41208, RBG6309, RBG5831, RBG5862, NRRL 54464, NRRL 25208, B14)	144	Vn-2-VNM(TR4), UK0001_Illumina(TR4), TWN0002(TR4), TWN0001(TR4), TR4Col4-COL(TR4), TR4Col2-COL(TR4), TR4Col17-COL(TR4), Shn19(TR4), Sgx09(TR4), gd13(TR4), SGcc901(TR4), SGcc1487(TR4), SFJ41(TR4), CAV_887(TR4), CAV_842(TR4), CAV_838(TR4), CAV_831(TR4), CAV_789_Illumina1(TR4), CAV_604(TR4), CAV_4128(TR4), CAV_4013(TR4), CAV_3986(TR4), CAV_3971(TR4), CAV_3918(TR4), CAV_3887(TR4), CAV_3883(TR4), CAV_…	0		0		0		0		0		120	CAV_3322, SGcc901, MAY_03, CAV_308, CAV_2082, CAV_1696, CAV_3466, CAV_3971, CAV_3199, JV14-JOR, MAY_02, CAV_3464, CAV_3567, gd13, La-2-LAO, CAV_1677, CAV_3426, MAY_05, Shn19, TR4Col17-COL, CAV_3499, CAV_3611, CAV_3568, CAV_1072, UK0001_Illumina, CAV_1674, Vn-2-VNM, CAV_3878, CAV_4013, CAV_3198, CAV_3500, CAV_3566, PerS1, CAV_3886, CAV_3306, CAV_807_Illumina1, CAV_3887, My1-MMR, CAV_789_Illumina1,…	0		0
													Non Target		3	TWN0005(Race 4), TWN0004(Race 4), TWN0003(Race 4)	1	Fo12(97.8%,F. oxysporum )	10	RBG5844(92.8%,F. oxysporum ), S17/8(92.2%,F. oxysporum ), 44(92.2%,F. oxysporum f.sp. koae ), Fo74(92.2%,F. oxysporum ), Fo52(92.2%,F. oxysporum ), Fus187(92.2%,F. oxysporum ), Ecotype: Australia(91.1%,F. oxysporum ), Fo9(91.1%,F. oxysporum ), NRRL 25432(91.1%,F. oxysporum f.sp. vasinfectum ), Tu67(91.1%,F. oxysporum f.sp. tulipae )	0		1	NRRL 13592(81.1%,F. pseudonygamai )	0		3	CAV_36118 (01221), CAV_189 (01214), CAV_180_IlluminaSU (Race 4)	44	CAV_1051 (71.5%, Unknown VCG, STR4), CAV_187_Illumina1 (72.6%, 01210, STR4), CAV_296 (72.1%, Unknown VCG, STR4), CAV_4332 (73.2%, Unknown VCG, STR4), CAV_3092 (73.2%, Unknown VCG, STR4), CAV_611 (70.4%, Unknown VCG, STR4), CAV_3560 (71.5%, Unknown VCG, STR4), CAV_632 (57.5%, 01210, STR4), CAV_092 (73.2%, 0120, STR4), CAV_1067 (69.3%, Unknown VCG, STR4), CAV_180 (71.5%, 0121, STR4), CAV_299 (66.5%…	1	CAV_617
Carvalhais et al. (2019)	PCR	Amplicon	266	No	No	Genic (Fo_CAV807_SMARTDENOVO_STEP_CORRECTION_MEDAKA_160300T0)	contig_12	234034	234299	VMNF01000014.1	3507291	3507026	Target (TR4)	Yes (TWN0005, TWN0004, TWN0003, CAV_180, CAV_180_ONT, CAV_618, CAV_187_Illumina1, Race1_NCBI_FocR1_ASM593051v1_RIKEN, Race1_NCBI_FocR1_000350345.1, 483, 476, CAV_985, CAV_611, CAV_4332, CAV_3560, CAV_299, CAV_296, CAV_290, CAV_1067, NCBI_ASM2521693v1_Aus, NCBI_ASM2521686v1_Aus, CAV_092, CAV_092_ONT, CAV_612, CAV_186, NRCB_FocSTR4_VCG0120, Race1_NCBI_FocR1_VCG0125, Race1_NCBI_FocR1_VCG01220, Race1…	104	UK0001_Illumina(TR4), TWN0002(TR4), TWN0001(TR4), TR4Col4-COL(TR4), TR4Col2-COL(TR4), Sgx09(TR4), gd13(TR4), SGcc901(TR4), CAV_887(TR4), CAV_831(TR4), CAV_789_Illumina1(TR4), CAV_604(TR4), CAV_4013(TR4), CAV_3971(TR4), CAV_3918(TR4), CAV_3887(TR4), CAV_3883(TR4), CAV_3595(TR4), CAV_3573(TR4), CAV_3572(TR4), CAV_3565(TR4), CAV_3512(TR4), CAV_3500(TR4), CAV_3499(TR4), CAV_3469(TR4), CAV_3467(TR4), …	1	CAV_3049_old(95.8%,TR4)	0		0		0		0		119	CAV_3322, SGcc901, MAY_03, CAV_308, CAV_2082, CAV_1696, CAV_3466, CAV_3971, CAV_3199, JV14-JOR, MAY_02, CAV_3464, CAV_3567, gd13, La-2-LAO, CAV_1677, CAV_3426, MAY_05, Shn19, TR4Col17-COL, CAV_3499, CAV_3611, CAV_3568, CAV_1072, UK0001_Illumina, CAV_1674, Vn-2-VNM, CAV_3878, CAV_4013, CAV_3198, CAV_3500, CAV_3566, PerS1, CAV_3886, CAV_3306, CAV_807_Illumina1, CAV_3887, My1-MMR, CAV_789_Illumina1,…	1	CAV_2387 (67.7%)	0
													Non Target		0		7	TWN0005(98.5%,0121, Race 4), TWN0004(98.5%,0121, Race 4), TWN0003(98.5%,0121, Race 4), CAV_180(98.5%,0121, Race 4), CAV_180_ONT(98.5%,0121, Race 4), CAV_618(98.5%,0122,Race 4), CAV_187_Illumina1(95.8%,01210,STR4)	0		0		0		0		39	CAV_1051 (Unknown VCG, STR4), CAV_187_Illumina1 (01210, STR4), CAV_296 (Unknown VCG, STR4), CAV_4332 (Unknown VCG, STR4), CAV_3092 (Unknown VCG, STR4), CAV_611 (Unknown VCG, STR4), CAV_3560 (Unknown VCG, STR4), CAV_632 (01210, STR4), CAV_092 (0120, STR4), CAV_1067 (Unknown VCG, STR4), CAV_180 (0121, Race 4), CAV_299 (Unknown VCG, STR4), CAV_290 (Unknown VCG, STR4), CAV_985 (Unknown VCG, STR4), CA…	7	CAV_612 (97.0%, 01215), CAV_186 (96.2%, 0129), CAV_617 (87.6%, 0129/11), CAV_092_IlluminaSU (98.1%, STR4), CAV_195 (96.2%, 01219), CAV_225 (20.3%, Soil, Musa), CAV_793 (95.1%, 0126)	2	Foxy2, CAV_553
Li et al. (2013)	PCR	Amplicon	491	No	No	Intergenic	contig_5	466783	467273	VMNF01000006.1	483230	483720	Target (TR4)	Yes (Tf1208, Fo12, Tu67, S17/8, Fus187, Fo9, 44, RBG5844, Ecotype: Australia, NRRL 25432, Fo74, Fo52, TWN0005, TWN0004, TWN0003, NRRL 25211, NRRL 13592, MPI-CAGE-CH-0212, VPRI44207, VPRI44211, VPRI44268, VPRI44297, Fo8, Fo10, Fo11, Fo15, VPRI41207, VPRI41208, RBG6309, RBG5831, RBG5862, VPRI42420, F-02845, CAV_985, CAV_611, CAV_4332, CAV_3560, CAV_299, CAV_296, CAV_290, CAV_1067, NCBI_ASM2521698v1…	144	Vn-2-VNM(TR4), UK0001_Illumina(TR4), TWN0002(TR4), TWN0001(TR4), TR4Col4-COL(TR4), TR4Col2-COL(TR4), TR4Col17-COL(TR4), Shn19(TR4), Sgx09(TR4), gd13(TR4), SGcc901(TR4), SGcc1487(TR4), SFJ41(TR4), CAV_887(TR4), CAV_842(TR4), CAV_838(TR4), CAV_831(TR4), CAV_789_Illumina1(TR4), CAV_604(TR4), CAV_4128(TR4), CAV_4013(TR4), CAV_3986(TR4), CAV_3971(TR4), CAV_3918(TR4), CAV_3887(TR4), CAV_3883(TR4), CAV_…	0		0		0		0		0		120	CAV_3322, SGcc901, MAY_03, CAV_308, CAV_2082, CAV_1696, CAV_3466, CAV_3971, CAV_3199, JV14-JOR, MAY_02, CAV_3464, CAV_3567, gd13, La-2-LAO, CAV_1677, CAV_3426, MAY_05, Shn19, TR4Col17-COL, CAV_3499, CAV_3611, CAV_3568, CAV_1072, UK0001_Illumina, CAV_1674, Vn-2-VNM, CAV_3878, CAV_4013, CAV_3198, CAV_3500, CAV_3566, PerS1, CAV_3886, CAV_3306, CAV_807_Illumina1, CAV_3887, My1-MMR, CAV_789_Illumina1,…	0		0
													Non Target		0		1	Fo12(96.1%,F. oxysporum )	4	Tu67(92.3%,F. oxysporum f.sp. tulipae ), S17/8(92.1%,F. oxysporum ), Fus187(92.1%,F. oxysporum ), Fo9(91.9%,F. oxysporum )	0		0		0		0		48	CAV_1051 (76.8%, Unknown VCG, STR4), CAV_187_Illumina1 (77.2%, 01210, STR4), CAV_296 (77.0%, Unknown VCG, STR4), CAV_4332 (77.4%, Unknown VCG, STR4), CAV_3092 (77.4%, Unknown VCG, STR4), CAV_611 (76.4%, Unknown VCG, STR4), CAV_3560 (76.8%, Unknown VCG, STR4), CAV_632 (71.7%, 01210, STR4), CAV_092 (77.4%, 0120, STR4), CAV_1067 (76.0%, Unknown VCG, STR4), CAV_180 (76.8%, 0121, STR4), CAV_299 (74.9%…	0
Dita et al. (2010)	PCR	Amplicon	472	Yes: 'contig_3', 'contig_3', 'contig_3'	No	Intergenic	contig_3	5266	5737	VMNF01000010.1	17344	16873	Target (TR4)	Yes (38-1, 476, 7600, Fusarium fujikuroi B14 , F-02845, CAV_180_ONT, NRRL 25211, CAV_092_ONT, Race1_NCBI_FocR1_VCG01220, NRCB_FocSTR4_VCG0120, Race1_NCBI_FocR1_VCG0125, Race1_NCBI_FocR1_VCG0124, Lycopersici_NCBI, Fus187, NRRL 25432, CAV_618, CAV_187_IlluminaSU, CAV_181, Fo12, Foc011, CAV_195, NCBI_ASM2521698v1_Aus, VPRI42420, CAV_617, NCBI_ASM2521693v1_Aus, NCBI_ASM2521686v1_Aus, VPRI44080, Fo15,…	27	Vn-2-VNM(TR4), TWN0002(TR4), TWN0001(TR4), TR4_FocTR4_58_(TR4), TR4_NCBI_ASM2792044v1_Chinese2023(TR4), TR4_NCBI_Fusoxy(TR4), TR4_NCBI_NRCB_FocR1_VCG01213_16(TR4), TR4_NCBI_BC2-4(TR4), TR4_UK0001_NCBI(TR4), TR4_Agrosavia_190203.txt(TR4), TR4_Agrosavia_190098.txt(TR4), TR4_Agrosavia_048.txt(TR4), TR4_Agrosavia_03242.txt(TR4), CHN0001, CAV_807_ONT(TR4), CAV_3887_ONT(TR4), CAV_3049_ONT(TR4), CAV_208…	4	CAV_3049_old(95.3%,TR4), TR4_NCBI_NRCB_FocR1_VCG01213_16(99.8%,TR4), TR4_NCBI_BC2-4(99.8%,TR4), TR4_Agrosavia_190203.txt(99.8%,TR4)	0		0		0		0		120	CAV_3322, SGcc901, MAY_03, CAV_308, CAV_2082, CAV_1696, CAV_3466, CAV_3971, CAV_3199, JV14-JOR, MAY_02, CAV_3464, CAV_3567, gd13, La-2-LAO, CAV_1677, CAV_3426, MAY_05, Shn19, TR4Col17-COL, CAV_3499, CAV_3611, CAV_3568, CAV_1072, UK0001_Illumina, CAV_1674, Vn-2-VNM, CAV_3878, CAV_4013, CAV_3198, CAV_3500, CAV_3566, PerS1, CAV_3886, CAV_3306, CAV_807_Illumina1, CAV_3887, My1-MMR, CAV_789_Illumina1,…	0		0
													Non Target		0		40	CAV_092_ONT(96.6%,0120,STR4), Race1_NCBI_FocR1_VCG01220(95.8%,Race 1), NRCB_FocSTR4_VCG0120(95.8%,Race 1), Race1_NCBI_FocR1_VCG0125(95.8%,Race 1), Race1_NCBI_FocR1_VCG0124(95.8%,Race 1), Lycopersici_NCBI(95.8%,nan), CAV_180_ONT(98.3%,0121, Race 4), CAV_618(98.3%,0122,Race 4), CAV_187_IlluminaSU(98.3%,01210), CAV_181(98.3%,0122), Fo12(98.1%,F. oxysporum ), Foc011(98.1%,F. oxysporum f.sp. cucumerin…	12	Fus187(92.0%,F. oxysporum ), NRRL 25432(92.0%,F. oxysporum f.sp. vasinfectum ), 476(90.9%,F. oxysporum f.sp. lini ), EtdFoc-61(94.7%,F. oxysporum ), Fo11(93.6%,F. oxysporum ), TWN0005(93.2%,0121, Race 4), TWN0003(93.2%,0121, Race 4), 483(93.2%,F. oxysporum f.sp. lini ), CAV_180_IlluminaSU(93.2%,STR4), S17/8(92.2%,F. oxysporum ), Fo74(92.2%,F. oxysporum ), Fo52(92.2%,F. oxysporum )	2	MPI-CAGE-AT-0023(88.7%,F. redolens ), NRRL 22901(88.7%,F. redolens )	0		0		48	CAV_1051 (Unknown VCG, STR4), CAV_187_Illumina1 (01210, STR4), CAV_296 (Unknown VCG, STR4), CAV_4332 (Unknown VCG, STR4), CAV_3092 (Unknown VCG, STR4), CAV_611 (Unknown VCG, STR4), CAV_3560 (Unknown VCG, STR4), CAV_632 (01210, STR4), CAV_092 (0120, STR4), CAV_1067 (Unknown VCG, STR4), CAV_180 (0121, Race 4), CAV_299 (Unknown VCG, STR4), CAV_290 (Unknown VCG, STR4), CAV_985 (Unknown VCG, STR4), CA…	0		0

## Sheet: NCBI_BLAST_Cand5
Description	Max Score	Total Score	Query Cover	E value	Per. ident	Acc. Len	Accession
Fusarium oxysporum f. sp. cubense strain TR4 isolate UK0001 scf_28419_5	1310	1310	1	0	100	5758795	VMNF01000005.1
Fusarium oxysporum f. sp. cubense strain C1HIR_9889 ctg7180000050882	1310	1310	1	0	100	74625	MBFV01000856.1
Fusarium oxysporum f. sp. cubense strain C1HIR Contig719	1310	1310	1	0	100	18821	JAVMOQ010000633.1
Fusarium odoratissimum strain Indo-1 chromosome 1	1310	1310	1	0	100	6712794	JATAAQ010000001.1
Fusarium odoratissimum strain Moz-1 M1_contig1	1310	1310	1	0	100	6738749	JATAAK010000001.1
Fusarium oxysporum II5 chromosome 3	1310	1310	1	0	100	6693355	JAOUYE010000003.1
Fusarium oxysporum f. sp. cubense strain TR4 63	1310	1310	1	0	100	41875	JAJNCA010000063.1
Fusarium odoratissimum strain FocTR4_190203 contig_40	1310	1310	1	0	100	6611441	JAHLQR010000033.1
Fusarium odoratissimum strain race 4 contig47	1310	1310	1	0	100	18602	AMGQ01000047.1
Fusarium odoratissimum NRRL 54006 cont1.258	1310	1310	1	0	100	23179	AGND01000258.1
Fusarium odoratissimum strain FocTR4_03242 contig_7	1303	1303	1	0	99.86	6589554	JAHLQQ010000024.1
Ascodesmis sphaerospora strain NRRL 22422 c00018_NODE_18..	322	322	0.5	4e-86	83.43	789668	JAPPUR010000018.1
Fusarium vanettenii strain K1 Scaffold8	265	265	0.37	7e-69	84.91	1384281	JBJNUW010000008.1
Fusarium phalaenopsidis strain FUZ10S contig_32286	248	248	0.37	7e-64	83.77	4119321	JALDMR010000012.1
Job Title
KEC_cand5
RID
5K2GHKNF013 Search expires on 06-25 01:08 am
Download All
Program
BLASTN Help
Citation
Database
wgs (20861 databases)
See details
Query ID
lcl|Query_7719003
Description
KEC_cand5
Molecule type
dna
Query Length
709
Other reports
Distance tree of results MSA viewer
Sequence queried:
>KEC_cand5 CGATCAGTTCCGAGAAGGAATTGCCACGGAGCCCATCAGAAAGAACTGGCTGAGGTTCACACATCTCAATTCCGACGCGCCGTGAGCACGATGAGACAGGGGCAACGAGCCAGCTCCATGGTTTAAATAGGCGGCCTTCGTTAAATTGTTTCACTCGTTACGTCGTGCCATGGATCAGAGATGGCCCTTTTCTTACCGGCATGTTAAATCCTCTCTAAGCGAGCCCCGGGTCGACAGCCTTCCTATACAGAGCAGCCACTTGCGTCTCCCTTCAAGGACGAGCTGCCATGATACTCGCTGTTGGCGGCAAGGGCCATCCGACCGATCCCACAATGACAACAGACGTCGGGCTTGCTGGTCCTCGGTGCCCACCAGAACACCTCCAACC…

## Sheet: NCBI_BLAST_Cand23
Description	Max Score	Total Score	Query Cover	E value	Per. ident	Acc. Len	Accession
Fusarium oxysporum f. sp. cubense strain C1HIR_9889 ctg7180000050484	771	771	1	0	100	17488	MBFV01000460.1
Fusarium oxysporum f. sp. cubense strain C1HIR Contig866	771	771	1	0	100	11195	JAVMOQ010000771.1
Fusarium odoratissimum strain Indo-1 chromosome 4	771	771	1	0	100	4908568	JATAAQ010000004.1
Fusarium odoratissimum strain Moz-1 M1_contig3	771	771	1	0	100	4923707	JATAAK010000003.1
Fusarium oxysporum II5 chromosome 2	771	771	1	0	100	4851863	JAOUYE010000002.1
Fusarium oxysporum f. sp. cubense strain TR4 2	771	771	1	0	100	3732933	JAJNCA010000002.1
Fusarium odoratissimum strain FocTR4_190203 contig_52	771	771	1	0	100	4824791	JAHLQR010000014.1
Fusarium odoratissimum strain race 4 contig479	771	771	1	0	100	1853	AMGQ01000479.1
Fusarium odoratissimum NRRL 54006 cont1.215	771	771	1	0	100	14476	AGND01000215.1
Fusarium oxysporum f. sp. cubense strain TR4 isolate UK0001 scf_28419_3	765	765	1	0	99.76	4819209	VMNF01000003.1
Fusarium odoratissimum strain FocTR4_03242 contig_10	763	763	1	0	99.76	4885771	JAHLQQ010000014.1
Fusarium oxysporum isolate Fo10 Fo10_genome_assembly_contig_1385	355	355	0.94	3e-96	83.25	7189	WXVJ01001385.1
Fusarium fujikuroi strain B14 genome assembly, contig: FFB14_scaffold001	346	346	0.95	2e-93	82.41	4875570	FMSL01000001.1
Fusarium fujikuroi B14 contig19_1	346	346	0.95	2e-93	82.41	241505	ANFV01000040.1
Fusarium fujikuroi genome assembly, contig: FFB20_contig290	278	278	0.98	7e-73	78.88	7550	FMJS01000290.1
Fusarium fujikuroi strain SG4 genome assembly, contig: NODE_39	278	278	0.97	7e-73	79.17	437795	CABFJW010000323.1
Fusarium fujikuroi strain m567 genome assembly, contig: FFM5_scaffold002	263	263	0.95	2e-68	78.64	4065997	FMJV01000002.1
Fusarium oxysporum isolate Fo65 Fo65_genome_assembly_contig_764	193	193	0.86	2e-47	76.76	9058	WXUH01000764.1
Fusarium verticillioides strain FV25228 contig7	134	134	0.91	2e-29	73.72	3581985	JAYEBW010000006.1
Job Title
KEC_new_k16_200_63_len_417_orig_KEC_new_k16_200_11_len_4850165_orig_contig_3
RID
5JX4MSD4013 Search expires on 06-24 23:36 pm
Download All
Program
BLASTN Help
Citation
Database
wgs (20861 databases)
See details
Query ID
lcl|Query_3389239
Description
KEC_new_k16_200_63_len_417_orig_KEC_new_k16_200_11_len_4850165_orig_contig_3...
Molecule type
dna
Query Length
417
Other reports
Distance tree of results MSA viewer
Sequence queried:
>KEC_new_k16_200_63_len_417_orig_KEC_new_k16_200_11_len_4850165_orig_contig_3 TAAAGATAAGATAAGAAAAAAAAAACCTTAATTAAATTACTTAGAGGTATAAGGAGGCTTAGTAATAACTTAGTAATAGGCAGAAGTAAACTAACTAGGGCAACTAATAAAAGCAGTGCTAATAAAAGTAATTAGAATATTAGAGGCCGGGTTTTATAAGTGCTTAGTAAGTAAAGTATAAAAAGCTGGCTTAGCCTTAAAAGCAGATAGGAGCTTATTATAAGTCTCTTTGCCCTTAATAGGAATATCTTTATAGAAGTCTAGGTAAAAGATTACTAAGTAAAGGCAGGTTATAATAAAGATATTTTAGGTATAAAAAGA…

## Sheet: NCBI_BLAST_Cand27
Description	Max Score	Total Score	Query Cover	E value	Per. ident	Acc. Len	Accession
Fusarium oxysporum f. sp. cubense strain TR4 isolate UK0001 scf_28419_4	952	1352	1	0	100	5233353	VMNF01000004.1
Fusarium oxysporum f. sp. cubense strain C1HIR_9889 ctg7180000050600	952	1352	1	0	100	21496	MBFV01000576.1
Fusarium oxysporum f. sp. cubense strain C1HIR Contig699	952	1352	1	0	100	20472	JAVMOQ010000616.1
Fusarium odoratissimum strain Indo-1 chromosome 3	952	1352	1	0	100	5258753	JATAAQ010000003.1
Fusarium odoratissimum strain Moz-1 M1_contig4	952	1352	1	0	100	4776229	JATAAK010000004.1
Fusarium oxysporum II5 chromosome 4	952	1352	1	0	100	5255385	JAOUYE010000004.1
Fusarium odoratissimum strain FocTR4_190203 contig_58	952	1352	1	0	100	5519086	JAHLQR010000040.1
Fusarium odoratissimum strain FocTR4_03242 contig_13	952	1352	1	0	100	5230628	JAHLQQ010000016.1
Fusarium odoratissimum strain race 4 contig91	952	1352	1	0	100	15598	AMGQ01000091.1
Fusarium odoratissimum NRRL 54006 cont1.343	952	952	1	0	100	18612	AGND01000343.1
Fusarium proliferatum strain CF-295141 Contig0000065	189	189	0.43	5e-46	82.14	1077137	MBPS01000065.1
Fusarium annulatum strain NASWWP3 NODE_32_length_655649_cov_27.580341	189	189	0.43	5e-46	82.14	655649	JAVTNU010000032.1
Fusarium proliferatum strain NRRL 66682 F_proliferatum_66682_contig_0000179	189	189	0.43	5e-46	82.14	13853	JABSTG010000179.1
Fusarium sp. MBC 101 Contig_0000639	187	187	0.42	2e-45	82.71	1578	JAPHDT010000637.1
Fusarium proliferatum strain NRRL 43689 NRRL43689_c0001156	167	167	0.38	2e-39	82.23	1490	JABSTK010001157.1
Fusarium proliferatum strain NRRL 43689 F_fractiflexum_43689_contig_0001156	167	167	0.38	2e-39	82.23	1490	JABSTE010001157.1
Fusarium proliferatum strain Fpro1B7 contig196	135	135	0.23	7e-30	87.39	13592	JAYECK010000196.1
Fusarium proliferatum strain Fp_A8 contig_21	117	117	0.44	3e-24	76	603410	MRDB01000021.1
Fusarium annulatum strain F8_4S_1F NODE_39_length_196929_cov_37.696747	117	117	0.44	3e-24	76	196929	JAHAPT010000039.1
Fusarium annulatum strain F8_4S_2B NODE_8_length_1875762_cov_32.103486	117	117	0.43	3e-24	76.13	1875762	JAHAPR010000008.1
Fusarium annulatum strain F8_4S_3B NODE_2_length_2893477_cov_38.680510	117	117	0.43	3e-24	76.13	2893477	JAHAPP010000002.1
Fusarium annulatum strain F8_4S_4P NODE_4_length_2438472_cov_30.974087	117	117	0.43	3e-24	76.13	2438472	JAHAPN010000004.1
Fusarium annulatum strain F8_4S_5P NODE_4_length_2433274_cov_35.407595	117	117	0.44	3e-24	76	2433274	JAHAPL010000004.1
Stachybotrys echinata DNA, scaffold: scaffold_3, strain: JCM 22618	100	100	0.17	3e-19	86.67	4428529	BCHF01000004.1
Fusarium proliferatum strain COH1152 Fusarium_fujikuroi_strain_COH1152-17080	86.1	86.1	0.29	7e-15	77.48	2131051	QBDQ01000003.1
Fusarium proliferatum strain R16 Scaffold_21.1	86.1	86.1	0.29	7e-15	77.27	566176	PKMG01000069.1
Fusarium odoratissimum NRRL 54006 cont1.344	78.7	78.7	0.1	1e-12	94.12	15139	AGND01000344.1
Job Title
KEC_uniq151_k19_500_r_ONTs_80extraNCib.fasta2_len_515_KECn._12_len_5207753_contig_2
RID
5JZKB6VG013 Search expires on 06-25 00:18 am
Download All
Program
BLASTN Help
Citation
Database
wgs (20861 databases)
See details
Query ID
lcl|Query_5563805
Description
KEC_uniq151_k19_500_r_ONTs_80extraNCib.fasta2_len_515_KECn._12_len_5207753_contig_2...
Molecule type
dna
Query Length
515
Other reports
Distance tree of results MSA viewer
Sequence queried:
>KEC_uniq151_k19_500_r_ONTs_80extraNCib.fasta2_len_515_KECn._12_len_5207753_contig_2 GATTGGAACGCTTGCCTGTAGATGCTTAAGGGCTATGGTAATTAGGTGACCTCGGTGGCGTTATCAGCAGATAGCCAGCGTATTATATCAGGCTTATATAATGGCGCGGTTAAGATCTAGGAGGCGGCAATAGGCGCATATATACAGATACTTAAGGCCTATGGTAATTTGGTGATATTACTAGTATTCTTAGTAGATAGCTAGTATTTTATATTAGGCTTATATAATAATACGGTTAAGATCTAGGAGGCGGTGATAGGCGTATATATATAGATGCTTAAGGGCCATGGCAGTGCCGTAGTATTATTACTGGC…

## Sheet: NCBI_BLAST_Ordonez2019_Amplicon
Description	Max Score	Total Score	Query Cover	E value	Per. ident	Acc. Len	Accession
Fusarium oxysporum f. sp. cubense strain TR4 isolate UK0001 scf_28419_15	377	377	1	1e-102	98.6	2630465	VMNF01000015.1
Fusarium oxysporum f. sp. cubense strain C1HIR_9889 ctg7180000051400	377	377	1	1e-102	98.6	118458	MBFV01001366.1
Fusarium oxysporum f. sp. cubense strain C1HIR Contig11	377	377	1	1e-102	98.6	251936	JAVMOQ010000007.1
Fusarium odoratissimum strain Indo-1 chromosome 11	377	377	1	1e-102	98.6	2676860	JATAAQ010000011.1
Fusarium odoratissimum strain Moz-1 M1_contig11	377	377	1	1e-102	98.6	2576020	JATAAK010000011.1
Fusarium oxysporum II5 chromosome 10	377	377	1	1e-102	98.6	2676603	JAOUYE010000010.1
Fusarium oxysporum f. sp. cubense strain TR4 26	377	377	1	1e-102	98.6	486556	JAJNCA010000026.1
Fusarium odoratissimum strain FocTR4_190203 contig_34	377	377	1	1e-102	98.6	2698667	JAHLQR010000032.1
Fusarium odoratissimum strain FocTR4_03242 contig_16	377	377	1	1e-102	98.6	2682653	JAHLQQ010000018.1
Fusarium odoratissimum strain race 4 contig648	377	377	1	1e-102	98.6	71261	AMGQ01000648.1
Fusarium odoratissimum NRRL 54006 cont1.115	377	377	1	1e-102	98.6	835235	AGND01000115.1
Fusarium oxysporum isolate Fo26 Fo26_genome_assembly_contig_138	361	361	1	1e-97	97.2	74256	WXUY01000138.1
Fusarium oxysporum isolate Fo28 Fo28_genome_assembly_contig_30	361	361	1	1e-97	97.2	504146	WXUX01000030.1
Fusarium oxysporum isolate Fo41 Fo41_genome_assembly_contig_194	361	361	1	1e-97	97.2	127213	WXUT01000194.1
Fusarium oxysporum isolate Fo18 Fo18_genome_assembly_contig_91	342	342	1	4e-92	95.79	495921	WXVC01000091.1
Fusarium oxysporum isolate Fo46 Fo46_genome_assembly_contig_82	342	342	1	4e-92	95.79	870807	WXUQ01000082.1
Fusarium oxysporum strain EtdFoc-61 scaffold269.1:size33478	342	342	1	4e-92	95.79	33478	WEVA01000494.1
Fusarium oxysporum strain MOD1-FUNGI9 MOD1-FUNGI9_37_length_145232_cov_20.257594	342	342	1	4e-92	95.79	145232	RBCG01000037.1
Fusarium oxysporum strain V64-1 genome assembly, contig: FRV6_scaffold010	342	342	1	4e-92	95.79	2919020	FMJY01000010.1
Fusarium oxysporum f. sp. apii isolate 207.A fo_apii_R2-207_contig_11	339	339	1	5e-91	95.33	2581241	JAAOOO010000011.1
Fusarium oxysporum strain EthFoc-88 scaffold33.1:size54454	337	337	1	2e-90	95.33	54454	WEYO01000007.1
Fusarium oxysporum strain EthFoc-61 scaffold18.1:size384480	337	337	1	2e-90	95.33	384480	WEYD01000004.1
Fusarium oxysporum strain EthFoc-45 scaffold23641.1:size712	337	337	1	2e-90	95.33	712	WEXW01021963.1
Fusarium oxysporum strain EthFoc-43 scaffold346.1:size46938	337	337	1	2e-90	95.33	46938	WEXU01000317.1
Fusarium oxysporum strain EthFoc-20 Contig14	337	337	1	2e-90	95.33	11111	WEXB01000224.1
Fusarium oxysporum strain EthFoc-16 scaffold62.1:size214532	337	337	1	2e-90	95.33	214532	WEWV01000063.1
Fusarium oxysporum strain EthFoc-11 scaffold82.1:size197605	337	337	1	2e-90	95.33	197605	WEVU01000084.1
Fusarium oxysporum strain EthFoc-101 scaffold56.1:size195862	337	337	1	2e-90	95.33	195862	WEVR01000077.1
Fusarium oxysporum strain EtdFoc-72 scaffold7.1:size122339	337	337	1	2e-90	95.33	122339	WEVF01000040.1
Fusarium oxysporum strain EtdFoc-253 scaffold537.1:size5944	337	337	1	2e-90	95.33	5944	WEUG01001781.1
Fusarium oxysporum strain EtdFoc-250 scaffold999.1:size18498	337	337	1	2e-90	95.33	18498	WEUF01000608.1
Fusarium oxysporum strain EtdFoc-237 scaffold16227.1:size3844	337	337	1	2e-90	95.33	3844	WETY01015435.1
Fusarium oxysporum strain EtdFoc-236 scaffold60.1:size244302	337	337	1	2e-90	95.33	244302	WETX01000060.1
Fusarium oxysporum strain EtdFoc-234 scaffold59.1:size243732	337	337	1	2e-90	95.33	243732	WETW01000060.1
Fusarium oxysporum strain EtdFoc-233 scaffold57.1:size340559	337	337	1	2e-90	95.33	340559	WETV01000013.1
Fusarium oxysporum strain EtdFoc-213 scaffold535.1:size9264	337	337	1	2e-90	95.33	9264	WETK01001415.1
Fusarium oxysporum strain EtdFoc-19 scaffold22.1:size167777	337	337	1	2e-90	95.33	167777	WETA01000063.1
Fusarium oxysporum strain EtdFoc-113 scaffold2935.1:size9531	337	337	1	2e-90	95.33	9531	WESJ01001211.1
Fusarium oxysporum strain EtdFoc-10 scaffold11.1:size1102635	337	337	1	2e-90	95.33	1102635	WESG01000003.1
Fusarium oxysporum f. sp. melonis strain Fom011 Fom011pilon_contig_46	337	337	1	2e-90	95.33	82839	MAMC01000046.1
Fusarium oxysporum f. sp. melonis strain Fom010 Fom010pilon_contig_69	337	337	1	2e-90	95.33	53618	MAMB01000069.1
Fusarium oxysporum f. sp. melonis strain Fom009 Fom009pilon_contig_694	337	337	1	2e-90	95.33	86027	MAMA01000693.1
Fusarium oxysporum f. sp. cucumerinum strain Foc030 Foq030blob2c_contig_637	337	337	1	2e-90	95.33	182092	MABN01000636.1
Fusarium oxysporum f. sp. cucumerinum strain Foc018 Foq018_contig_664	337	337	1	2e-90	95.33	227996	MABM01000664.1
Fusarium oxysporum f. sp. cucumerinum strain Foc021 Foq021_contig_141	337	337	1	2e-90	95.33	182101	MABL01000141.1
Fusarium oxysporum f. sp. basilici strain VPRI44210 44210_NODE_94_length_128634_cov_57.326314	337	337	1	2e-90	95.33	128634	JAMSGD010000094.1
Fusarium oxysporum f. sp. basilici strain VPRI44260 44260_NODE_93_length_128511_cov_26.198717	337	337	1	2e-90	95.33	128511	JAMSFR010000093.1
Fusarium oxysporum f. sp. basilici strain VPRI44261 44261_NODE_54_length_262596_cov_26.922539	337	337	1	2e-90	95.33	262596	JAMSFQ010000054.1
Fusarium oxysporum f. sp. basilici strain VPRI44262 44262_NODE_94_length_128487_cov_42.152395	337	337	1	2e-90	95.33	128487	JAMSFP010000094.1
Fusarium oxysporum f. sp. melonis strain I1/1 Fom-I1-1__contig_271	337	337	1	2e-90	95.33	83064	JAAIJD010000271.1
Fusarium oxysporum f. sp. melonis strain Khaf1 Fom-Khaf1__contig_821	337	337	1	2e-90	95.33	22276	JAAIJC010000821.1
Fusarium oxysporum f. sp. melonis strain Nasr1 Fom-Nasr1__contig_1464	337	337	1	2e-90	95.33	22328	JAAIJA010001464.1
Fusarium oxysporum f. sp. melonis strain Tai3 Fom-Tai3__contig_129	337	337	1	2e-90	95.33	21723	JAAIIV010000129.1
Fusarium oxysporum f. sp. melonis strain Taip2a Fom-Taip2a__contig_1995	337	337	1	2e-90	95.33	22090	JAAIIU010001995.1
Fusarium oxysporum strain VPRI43904 43904_NODE_27_length_516242_cov_23.902006	333	333	1	2e-89	94.86	516242	JAMSDG010000027.1
Job Title
Ordonez_2019_LAMP_Amplicon
RID
5K5CS65F013 Search expires on 06-25 01:57 am
Download All
Program
BLASTN Help
Citation
Database
wgs (20861 databases)
See details
Query ID
lcl|Query_6103975
Description
Ordonez_2019_LAMP_Amplicon
Molecule type
dna
Query Length
213
Other reports
Distance tree of results MSA viewer
Sequence queried:
>Ordonez_2019_LAMP_Amplicon AATAGTAAAGATGCTGAACTTCTAGAGAAAGGATAAGGGATGTAATGTTGAATCCTCTCCTAGGCTTTTGGTAAAGGAATACGTCTTCATACTAGAAAGTTCTTCCTCCCATTGCTCAATTTCCTGTGTTTCGTCTTCTTCTTCGCCGTACCTCATCAAACAAGGAGAATGAACTCTACTATCGTGAATCCTGGCTGCACCTCTCACAAGAGT
