# Supplementary material for: Comparative genomics-based development of a LAMP assay for rapid and reliable in-field detection of Fusarium oxysporum f. sp. cubense tropical race 4
Source: PLoS One. 2026 Apr 29;21(4):e0347645. doi: 10.1371/journal.pone.0347645 (PMC13127957; doi:10.1371/journal.pone.0347645)
Supplement: S5 Table — (XLSX) [file pone.0347645.s009.xlsx]

## Sheet: Summary_Specificity
Isolate_code	Species	VCG	Country	Race	Clade	Target	qPCR Aguayo et al., 2017	qPCR Aguayo et al., 2017	qPCR Matthews et al., 2020	qPCR Matthews et al., 2020	LAMP Ordoñez et al., 2019	LAMP Ordoñez et al., 2019	LAMP Cand-23	LAMP Cand-23	LAMP Cand-5	LAMP Cand-5	LAMP Cand-27	LAMP Cand-27
Isolate_code	Species	VCG	Country	Race	Clade	Target	Result	n	Result	n	Result	n	Result	n	Result	n	Result	n
CAV_300	F. oxysporum f.sp. cubense	01213/16	Indonesia	TR4	A/2	Target	+	2	+	2	+	5	+	11	+	2	+	1
CAV_3049	F. oxysporum f.sp. cubense	01213/16	Mozambique	TR4	A/2	Target	+	10	+	10	+	13	+	5	+	3	+	1
CAV_3326	F. oxysporum f.sp. cubense	01213/16	Mozambique	TR4	A/2	Target	+	2	+	2	+	11	+	14	+	5	+	2
CAV_789	F. oxysporum f.sp. cubense	01213/16	Australia	TR4	A/2	Target	+	6	+	5	+	14	+	26	+	15	+	11
MAY_04	F. oxysporum f.sp. cubense	01213/16	Mayotte	TR4	A/2	Target	+	5	+	9	+	16	+	33	+	11	-	2
CAV_2087	F. oxysporum f.sp. cubense	01213/16	Malaysia	TR4	A/2	Target	+	2	+	2	+	2	+	1	+	1	n.t.
CAV_308	F. oxysporum f.sp. cubense	01213/16	Indonesia	TR4	A/2	Target	+	2	+	4	+	2	+	1	+	1	n.t.
CAV_3883	F. oxysporum f.sp. cubense	01213/16	China	TR4	A/2	Target	+	5	+	4	+	7	+	2	+	6	n.t.
CAV_807	F. oxysporum f.sp. cubense	01213/16	Indonesia	TR4	A/2	Target	+	5	n.t.		+	2	+	2	+	2	n.t.
CAV_822	F. oxysporum f.sp. cubense	01213/16	Indonesia	TR4	A/2	Target	+	4	n.t.		+	2	+	3	+	7	n.t.
CAV_831	F. oxysporum f.sp. cubense	01213/16	Indonesia	TR4	A/2	Target	+	1	+	2	+	2	+	6	+	1	n.t.
CAV_842	F. oxysporum f.sp. cubense	01213/16	Indonesia	TR4	A/2	Target	+	2	+	1	+	2	+	1	+	1	n.t.
CAV_887	F. oxysporum f.sp. cubense	01213/16	Malaysia	TR4	A/2	Target	+	2	+	4	+	2	+	1	+	1	n.t.
GD13	F. oxysporum f.sp. cubense	01213/16	China	TR4	A/2	Target	+	1	+	3	+	2	+	2	+	1	n.t.
MAY_01	F. oxysporum f.sp. cubense	01213/16	Mayotte	TR4	A/2	Target	+	14	+	15	+	16	+	37	+	1	n.t.
TWN0001	F. oxysporum f.sp. cubense	01213/16	Taiwan	TR4	A/2	Target	+	2	+	3	+	2	+	1	+	1	n.t.
TWN0002	F. oxysporum f.sp. cubense	01213/16	Taiwan	TR4	A/2	Target	+	1	+	3	+	2	+	1	+	1	n.t.
CAV_3300	F. oxysporum f.sp. cubense	01213/16	Mozambique	TR4	A/2	Target	n.t.		n.t.		+	1	+	2	-	1	+	1
CAV_3306	F. oxysporum f.sp. cubense	01213/16	Mozambique	TR4	A/2	Target	n.t.		n.t.		+	1	+	2	-	1	+	1
CAV_3433	F. oxysporum f.sp. cubense	01213/16	Mozambique	TR4	A/2	Target	n.t.		n.t.		+	1	+	2	-	1	+	1
CAV_3466	F. oxysporum f.sp. cubense	01213/16	Mozambique	TR4	A/2	Target	n.t.		n.t.		+	1	+	2	-	1	+	1
CAV_3509	F. oxysporum f.sp. cubense	01213/16	Mozambique	TR4	A/2	Target	n.t.		n.t.		+	1	+	2	-	1	+	1
CAV_3621	F. oxysporum f.sp. cubense	01213/16	Mozambique	TR4	A/2	Target	n.t.		n.t.		+	1	+	2	-	1	+	1
CAV_914	F. oxysporum f.sp. cubense	01213/16	Malaysia	TR4	A/2	Target	n.t.		n.t.		+	1	+	2	-	1	+	1
CAV_2286	F. oxysporum f.sp. cubense	01213/16	Malaysia	TR4	A/2	Target	n.t.		n.t.		+	1	+	1	n.t.		n.t.
CAV_2330	F. oxysporum f.sp. cubense	01213/16	Taiwan	TR4	A/2	Target	n.t.		n.t.		+	1	+	1	n.t.		n.t.
CAV_2948	F. oxysporum f.sp. cubense	01213/16	Oman	TR4	A/2	Target	n.t.		n.t.		+	1	+	1	n.t.		n.t.
CAV_3918	F. oxysporum f.sp. cubense	01213/16	Philippines	TR4	A/2	Target	n.t.		n.t.		+	1	+	1	n.t.		n.t.
CAV_4013	F. oxysporum f.sp. cubense	01213/16	Australia	TR4	A/2	Target	n.t.		n.t.		+	1	+	1	n.t.		n.t.
CAV_604	F. oxysporum f.sp. cubense	01213/16	Indonesia	TR4	A/2	Target	n.t.		n.t.		+	1	+	1	n.t.		n.t.
MAY_0008	F. oxysporum f.sp. cubense	01213/16	Mayotte	TR4	A/2	Target	+	1	+	1	+	1	+	1	n.t.		n.t.
MAY_02	F. oxysporum f.sp. cubense	01213/16	Mayotte	TR4	A/2	Target	+	2	+	8	+	1	+	12	n.t.		n.t.
MAY_03	F. oxysporum f.sp. cubense	01213/16	Mayotte	TR4	A/2	Target	+	2	+	2	+	1	+	2	n.t.		n.t.
MAY_05	F. oxysporum f.sp. cubense	01213/16	Mayotte	TR4	A/2	Target	+	1	+	1	+	1	+	1	n.t.		n.t.
MAY_06	F. oxysporum f.sp. cubense	01213/16	Mayotte	TR4	A/2	Target	+	1	+	1	+	1	+	1	n.t.		n.t.
MAY_07	F. oxysporum f.sp. cubense	01213/16	Mayotte	TR4	A/2	Target	+	1	+	1	+	1	+	1	n.t.		n.t.
CAV_300	F. oxysporum f.sp. cubense	01213/16	Indonesia	TR4	A/2	Target	n.t.		n.t.		n.t.		+	11	n.t.		n.t.
LAO0001	F. oxysporum f.sp. cubense	N.D.	Laos	TR4*	A/2	Target	+	1	+	1	+	1	+	1	n.t.		n.t.
MAY_0013	F. oxysporum f.sp. cubense	N.D.	Mayotte	TR4*	A/2	Target	+	1	+	1	+	1	+	2	n.t.		n.t.
MAY_0015	F. oxysporum f.sp. cubense	N.D.	Mayotte	TR4*	A/2	Target	+	1	+	1	+	1	+	1	n.t.		n.t.
MAY_0016	F. oxysporum f.sp. cubense	N.D.	Mayotte	TR4*	A/2	Target	+	1	+	1	+	1	+	1	n.t.		n.t.
MAY_0055	F. oxysporum f.sp. cubense	N.D.	Mayotte	TR4*	A/2	Target	+	1	+	1	+	1	+	1	n.t.		n.t.
MAY_0056	F. oxysporum f.sp. cubense	N.D.	Mayotte	TR4*	A/2	Target	+	1	+	1	+	1	+	1	n.t.		n.t.
MAY_0057	F. oxysporum f.sp. cubense	N.D.	Mayotte	TR4*	A/2	Target	+	1	+	1	+	1	+	1	n.t.		n.t.
MAY_0058	F. oxysporum f.sp. cubense	N.D.	Mayotte	TR4*	A/2	Target	+	1	+	1	+	1	+	1	n.t.		n.t.
MAY_0059	F. oxysporum f.sp. cubense	N.D.	Mayotte	TR4*	A/2	Target	+	2	+	1	+	1	+	1	n.t.		n.t.
CAV_095	F. oxysporum f.sp. cubense	0120	South Africa	STR4	A/1	Non_Target	-	3	-	2	-	3	-	3	-	2	-	1
CAV_289	F. oxysporum f.sp. cubense	0120	Bahia, Brazil	STR4	A/1	Non_Target	n.t.		n.t.		-	1	-	2	-	1	-	1
CAV_179	F. oxysporum f.sp. cubense	0120	Australia	STR4	A/1	Non_Target	-	2	-	3	-	2	-	1	-	2	n.t.
CAV_092	F. oxysporum f.sp. cubense	0120	South Africa	STR4	A/1	Non_Target	n.t.		n.t.		-	1	-	1	n.t.		n.t.
CAV_1067	F. oxysporum f.sp. cubense	0120	Australia	STR4	A/1	Non_Target	n.t.		n.t.		-	2	-	2	n.t.		n.t.
CAV_296	F. oxysporum f.sp. cubense	0120	Honduras	STR4	A/1	Non_Target	n.t.		n.t.		-	1	-	1	n.t.		n.t.
CAV_191	F. oxysporum f.sp. cubense	0120/15	Indonesia	STR4	A/1	Non_Target	n.t.		n.t.		-	1	-	2	-	1	-	1
A28	F. oxysporum f.sp. cubense	0120/15	Australia	STR4	A/1	Non_Target	-	3	-	2	-	5	-	1	-	1	n.t.
CAV_190	F. oxysporum f.sp. cubense	0120/15	South Africa	STR4	A/1	Non_Target	-	2	-	2	-	2	-	1	-	1	n.t.
AUS0001_A28	F. oxysporum f.sp. cubense	0120/15	Australia	STR4	A/1	Non_Target	-	1	-	1	-	1	-	3	n.t.		n.t.
CAV_299	F. oxysporum f.sp. cubense	0120/15	Nigeria	STR4	A/1	Non_Target	n.t.		n.t.		-	1	-	1	n.t.		n.t.
CAV_632	F. oxysporum f.sp. cubense	01210	USA	STR4	A/1	Non_Target	-	2	-	2	-	2	-	2	-	1	n.t.
CAV_612	F. oxysporum f.sp. cubense	01215	Costa Rica		A/1	Non_Target	n.t.		n.t.		-	1	-	2	-	1	-	1
CAV_195	F. oxysporum f.sp. cubense	01219	Indonesia	STR4	A/1	Non_Target	n.t.		n.t.		-	1	-	2	-	1	-	1
CAV_618	F. oxysporum f.sp. cubense	0122	Philippines	STR4	A/1	Non_Target	-	7	-	7	-	6	-	6	+	12	-	2
CAV_181	F. oxysporum f.sp. cubense	0122	Philippines	STR4	A/1	Non_Target	-	2	-	2	-	3	-	3	-	2	-	1
CAV_615	F. oxysporum f.sp. cubense	01227	Philippines		A/1	Non_Target	n.t.		n.t.		+	2	-	2	-	1	-	1
CAV_785	F. oxysporum f.sp. cubense	0126	USA		A/1	Non_Target	-	2	-	3	-	3	-	3	-	3	-	1
CAV_186	F. oxysporum f.sp. cubense	0129	Australia		A/1	Non_Target	n.t.		n.t.		-	1	-	2	-	1	-	1
CAV_617	F. oxysporum f.sp. cubense	0129/11	Australia	STR4	A/1	Non_Target	n.t.		n.t.		-	1	-	2	-	1	-	1
CAV_1089	F. oxysporum f.sp. cubense	0129/11	Australia	STR4	A/1	Non_Target	-	3	-	2	-	2	-	1	-	1	n.t.
CAV_600	F. oxysporum f.sp. cubense	SMV 1	Indonesia		A/1	Non_Target	n.t.		n.t.		-	1	-	2	-	1	-	1
CAV_818	F. oxysporum f.sp. cubense	SMV 2	Indonesia		A/1	Non_Target	n.t.		n.t.		-	1	-	2	-	1	-	1
CAV_180	F. oxysporum f.sp. cubense	0121	Taiwan	Race 4	A/2	Non_Target	+	12	-	9	-	5	-	5	-	8	-	3
CAV_2318	F. oxysporum f.sp. cubense	0121	Taiwan	Race 4	A/2	Non_Target	n.t.		n.t.		-	1	-	2	-	1	-	1
TWN0003	F. oxysporum f.sp. cubense	0121	Taiwan	Race 4	A/2	Non_Target	+	2	-	3	-	2	-	2	-	2	-	2
CAV_819	F. oxysporum f.sp. cubense	0121	Indonesia	Race 4	A/2	Non_Target	+	2	-	2	-	2	-	1	-	1	n.t.
CAV_820	F. oxysporum f.sp. cubense	0121	Indonesia	Race 4	A/2	Non_Target	+	2	-	2	-	2	-	1	-	1	n.t.
CAV_918	F. oxysporum f.sp. cubense	0121	Malaysia	Race 4	A/2	Non_Target	+	2	-	2	-	2	-	1	-	1	n.t.
TWN0004	F. oxysporum f.sp. cubense	0121	Taiwan	Race 4	A/2	Non_Target	+	2	-	3	-	3	-	1	-	1	n.t.
TWN0005	F. oxysporum f.sp. cubense	0121	Taiwan	Race 4	A/2	Non_Target	+	2	-	2	-	1	-	1	-	1	n.t.
TWN0006_A27	F. oxysporum f.sp. cubense	0121	Taiwan	Race 4	A/2	Non_Target	+	4	-	6	-	7	-	4	-	2	n.t.
CAV_616	F. oxysporum f.sp. cubense	SMV 3	Philippines		A/2	Non_Target	n.t.		n.t.		-	1	-	2	+	2	-	1
CAV_188	F. oxysporum f.sp. cubense	01212	Tanzania	Race 1	B/4	Non_Target	-	2	-	2	-	3	-	3	-	2	-	1
CAV_623	F. oxysporum f.sp. cubense	01220	Australia	Race 1	B/4	Non_Target	n.t.		n.t.		-	1	-	2	-	1	-	1
CAV_853	F. oxysporum f.sp. cubense	01222	Malaysia	Race 1	B/4	Non_Target	n.t.		n.t.		-	1	-	2	-	1	-	1
CAV_620	F. oxysporum f.sp. cubense	01228	Philippines		B/4	Non_Target	n.t.		n.t.		-	1	-	2	-	1	-	1
CAV_898	F. oxysporum f.sp. cubense	01229	Philippines		B/4	Non_Target	n.t.		n.t.		-	1	-	2	-	1	-	1
CAV_1910	F. oxysporum f.sp. cubense	01232	India		B/4	Non_Target	n.t.		n.t.		-	1	-	2	-	1	-	1
CAV_1970	F. oxysporum f.sp. cubense	01233	Sri Lanka		B/4	Non_Target	n.t.		n.t.		-	1	-	2	-	1	-	1
CAV_2407	F. oxysporum f.sp. cubense	01236	Bangladesh		B/4	Non_Target	n.t.		n.t.		-	1	-	2	-	1	-	1
CAV_183	F. oxysporum f.sp. cubense	0124	Australia	Race 1	B/4	Non_Target	n.t.		n.t.		-	1	-	2	-	1	-	1
CAV_184	F. oxysporum f.sp. cubense	0124	Australia	Race 1	B/4	Non_Target	-	2	-	2	-	2	-	1	-	1	n.t.
CAV_968	F. oxysporum f.sp. cubense	0124	India	Race 1	B/4	Non_Target	-	4	-	3	-	3	-	3	-	2	n.t.
TWN0007_A33	F. oxysporum f.sp. cubense	0124/25	Taiwan	Race 1	B/4	Non_Target	-	1	-	1	-	1	-	4	n.t.		n.t.
CAV_606	F. oxysporum f.sp. cubense	0124/5	Thailand	Race 1	B/4	Non_Target	n.t.		n.t.		-	1	-	2	-	1	-	1
CAV_967	F. oxysporum f.sp. cubense	0124/5	Philippines	Race 1	B/4	Non_Target	n.t.		n.t.		-	1	-	2	-	1	-	1
CAV_997	F. oxysporum f.sp. cubense	0124/5/8	Tanzania	Race 1	B/4	Non_Target	-	4	-	4	-	3	-	2	-	1	n.t.
CAV_185	F. oxysporum f.sp. cubense	0125	Philippines		B/4	Non_Target	-	2	-	2	-	2	-	2	+	2	n.t.
CAV_2037	F. oxysporum f.sp. cubense	0128	Bangladesh	Race 1	B/4	Non_Target	n.t.		n.t.		-	1	-	2	-	1	-	1
CAV_893	F. oxysporum f.sp. cubense	0128	Australia	Race 1	B/4	Non_Target	n.t.		n.t.		-	1	-	2	-	1	-	1
CAV_3496	F. oxysporum f.sp. cubense	0128	Mozambique	Race 1	B/4	Non_Target	-	4	-	3	-	3	-	4	-	2	n.t.
CAV_1004	F. oxysporum f.sp. cubense	0128/20	Vietnam		B/4	Non_Target	n.t.		n.t.		-	1	-	2	-	1	-	1
CAV_624	F. oxysporum f.sp. cubense	SMV 4	Philippines		B/4	Non_Target	n.t.		n.t.		-	1	-	2	-	1	-	1
CAV_1927	F. oxysporum f.sp. cubense	SMV 5	India		B/4	Non_Target	n.t.		n.t.		-	1	-	2	-	1	-	1
CAV_1933	F. oxysporum f.sp. cubense	SMV 6	India		B/4	Non_Target	n.t.		n.t.		-	1	-	2	-	1	-	1
HND0001_A40	F. oxysporum f.sp. cubense		Honduras	Race 1	B/4	Non_Target	-	1	-	1	-	2	-	7	-	1	-	1
AUS0005_A32	F. oxysporum f.sp. cubense		Australia	Race 1	B/4	Non_Target	-	1	-	1	-	1	-	2	n.t.		n.t.
COM0001_A34	F. oxysporum f.sp. cubense		Comores	Race 1	B/4	Non_Target	-	1	-	1	-	1	-	2	n.t.		n.t.
CAV_189	F. oxysporum f.sp. cubense	01214	Malawi	Race 1	B/5	Non_Target	n.t.		n.t.		-	1	-	2	-	1	-	1
MWI0001	F. oxysporum f.sp. cubense	01214	Malawi	Race 1	B/5	Non_Target	-	5	-	3	-	3	-	4	-	2	n.t.
MWI0002	F. oxysporum f.sp. cubense	01214	Malawi	Race 1	B/5	Non_Target	-	3	-	2	-	2	-	2	-	1	n.t.
MWI0003	F. oxysporum f.sp. cubense	01214	Malawi	Race 1	B/5	Non_Target	-	1	-	1	-	1	-	2	n.t.		n.t.
MWI0005	F. oxysporum f.sp. cubense	01214	Malawi	Race 1	B/5	Non_Target	-	2	-	1	-	1	-	2	n.t.		n.t.
CAV_1833	F. oxysporum f.sp. cubense	01231	Philippines		B/5	Non_Target	n.t.		n.t.		-	1	-	2	-	1	-	1
CAV_1036	F. oxysporum f.sp. cubense	0123	Philippines		B/6	Non_Target	-	3	-	3	-	5	-	3	-	2	-	1
CAV_939	F. oxysporum f.sp. cubense	0123	Thailand		B/6	Non_Target	n.t.		n.t.		-	1	-	2	-	1	-	1
CAV_194	F. oxysporum f.sp. cubense	01218	Indonesia		B/7	Non_Target	n.t.		n.t.		-	1	-	2	-	1	-	1
CAV_2267	F. oxysporum f.sp. cubense	01234	Sri Lanka		B/7	Non_Target	n.t.		n.t.		-	1	-	2	-	1	-	1
CAV_2281	F. oxysporum f.sp. cubense	01235	Malaysia		B/7	Non_Target	n.t.		n.t.		-	1	-	2	-	1	-	1
CAV_2271	F. oxysporum f.sp. cubense	SMV 10	Malaysia		B/7	Non_Target	n.t.		n.t.		-	1	-	2	-	1	-	1
CAV_1011	F. oxysporum f.sp. cubense	01230	Thailand		B/8	Non_Target	n.t.		n.t.		-	1	-	2	-	1	-	1
CAV_1024	F. oxysporum f.sp. cubense	01226	Mexico		C/3	Non_Target	-	2	-	3	-	7	-	3	-	6	-	1
CAV_1025	F. oxysporum f.sp. cubense	01226	Mexico		C/3	Non_Target	-	1	-	2	-	4	-	5	-	4	-	3
CAV_1026	F. oxysporum f.sp. cubense	01226	Mexico		C/3	Non_Target	-	2	-	2	-	4	-	2	-	2	-	1
AUS0003_A30	F. oxysporum f.sp. cubense		Australia	Race 1	UNK	Non_Target	-	4	-	3	-	4	-	4	-	2	n.t.
Reunion_8.5	F. oxysporum f.sp. cubense		Reunion Island	Race 1	UNK	Non_Target	-	4	-	2	-	2	-	2	-	1	n.t.
AUS0002_A29	F. oxysporum f.sp. cubense		Australia	Race 1	UNK	Non_Target	-	1	-	1	-	1	-	2	n.t.		n.t.
AUS0004_A31	F. oxysporum f.sp. cubense		Australia	Race 1	UNK	Non_Target	-	1	-	1	-	1	-	2	n.t.		n.t.
RUN0001	F. oxysporum f.sp. cubense		Reunion Island	Race 1	UNK	Non_Target	-	1	-	1	-	1	-	1	n.t.		n.t.
CAV_531	F. oxysporum		South Africa	Endophyte		Non_Target	-	2	-	2	+	5	-	5	-	1	-	2
CAV_529	F. oxysporum					Non_Target	n.t.		n.t.		-	1	-	2	-	1	-	1
CAV_530	F. oxysporum		South Africa	Endophyte		Non_Target	n.t.		n.t.		-	1	-	2	-	1	-	1
CAV_1904	F. oxysporum		India			Non_Target	-	2	-	2	-	2	-	3	-	2	n.t.
CAV_1965	F. oxysporum					Non_Target	-	2	-	2	-	2	-	1	-	1	n.t.
CAV_2133	F. oxysporum		Cambodia			Non_Target	-	2	-	2	-	3	-	2	-	1	n.t.
CAV_535	F. oxysporum			Endophyte		Non_Target	-	2	-	2	-	2	-	4	-	1	n.t.
Fo_1517	F. oxysporum		France			Non_Target	-	1	-	1	-	2	-	3	-	2	n.t.
Fo_1650	F. oxysporum		France			Non_Target	-	1	-	1	-	2	-	3	-	3	n.t.
Fo_1989	F. oxysporum					Non_Target	-	1	-	1	-	2	-	2	-	1	n.t.
MAY_0019	F. oxysporum		Mayotte			Non_Target	-	2	-	1	-	1	-	1	n.t.		n.t.
CAV_369	F. fujikuroi					Non_Target	-	2	-	2	-	7	-	12	-	2	n.t.
CAV_370	F. fujikuroi					Non_Target	-	2	-	2	-	3	-	11	-	2	n.t.
CAV_372	F. graminearum					Non_Target	-	4	-	4	-	4	-	12	+	4	n.t.
FIJ028	P. fijiensis					Non_Target	-	3	-	4	-	1	-	2	-	1	n.t.
PNG017	P. fijiensis					Non_Target	-	2	-	2	-	2	-	2	-	1	n.t.
PNG168	P. fijiensis					Non_Target	-	6	-	2	-	3	-	1	-	1	n.t.
Fo_0047	F. oxysporum Fo47		France			Non_Target	-	1	-	1	-	2	-	3	-	2	n.t.
Fo_0798	F. oxysporum PHRC474		France			Non_Target	-	1	-	1	-	2	-	3	-	2	n.t.
Focy_1691	F. oxysporum f.sp. cyclamini					Non_Target	-	1	-	1	-	2	-	2	-	2	n.t.
Foli_0347	F. oxysporum f.sp. lini					Non_Target	-	2	-	1	-	3	-	4	-	2	n.t.
Foly_0046	F. oxysporum f.sp. lycopersici					Non_Target	-	1	-	1	-	2	-	4	-	1	n.t.
Fome_0680	F. oxysporum f.sp. melonis					Non_Target	-	1	-	1	-	2	-	3	-	2	n.t.
Fomed_0000	F. oxysporum f.sp. medicaginis					Non_Target	-	1	-	1	-	2	-	3	-	2	n.t.
Forl_0045	F. oxysporum f.sp. radicis-lycopersici					Non_Target	-	1	-	1	-	2	-	3	-	2	n.t.
Forv_1765	F. oxysporum f.sp. radicisvanilla		Reunion Island			Non_Target	-	1	-	1	-	2	-	3	-	1	n.t.
Fova_1185	F. oxysporum f.sp. vanilla		Reunion Island			Non_Target	-	2	-	1	+	4	-	5	-	2	n.t.
Fova_1184	F. oxysporum f.sp. vanilla		Madagascar			Non_Target	-	2	-	1	-	3	-	3	-	2	n.t.
Fovs_1773	F. oxysporum f.sp. vasinfectum		Côte d'Ivoire			Non_Target	-	1	-	1	-	2	-	4	-	2	n.t.
MAY_0018	Fusarium f.sp.		Mayotte			Non_Target	-	1	-	1	-	1	-	1	n.t.		n.t.
MAY_0020	Fusarium f.sp.		Mayotte			Non_Target	-	1	-	1	-	1	-	1	n.t.		n.t.
Moko5	Ralstonia solanacearum					Non_Target	n.t.		n.t.		n.t.		-	1	n.t.		n.t.
StebU-8126	F. oxysporum f.sp. cepae					Non_Target	-	2	-	1	-	1	-	3	-	1	n.t.
StebU-8127	F. oxysporum f.sp. cepae					Non_Target	-	2	-	1	-	1	-	2	-	1	n.t.
Results column meanings; +: Positive, -: Negative, n.t.: Not tested.
Abreviations; TTR: Average Time To Result (mins:s), At: Annealing temperature peak (°C), SD: Standard Deviation, SE: Standard Error, n: number of samples tested.
For a LAMP test result to be considered positive, the mean TTR had to be below the minimum threshold temperature: 30:00 (mins:s).
For a qPCR test result to be considered positive, the Ct has to be lower than 35 cycles.
A value of 31:00 (mins:s) and 36 was assigned to the TTR and Ct respectively for the absence of signal (negative outcome) of a test.
TR4*: Foc-TR4 isolates in which the VCG had not been yet determined.

## Sheet: Specificity_Details
Isolate_code	Species	VCG	Country	Race	Clade	Target	qPCR Aguayo et al., 2017	qPCR Aguayo et al., 2017	qPCR Aguayo et al., 2017	qPCR Aguayo et al., 2017	qPCR Aguayo et al., 2017	qPCR Matthews et al., 2020	qPCR Matthews et al., 2020	qPCR Matthews et al., 2020	qPCR Matthews et al., 2020	qPCR Matthews et al., 2020	qPCR Matthews et al., 2020	qPCR Matthews et al., 2020	qPCR Matthews et al., 2020	LAMP Ordoñez et al., 2019	LAMP Ordoñez et al., 2019	LAMP Ordoñez et al., 2019	LAMP Ordoñez et al., 2019	LAMP Ordoñez et al., 2019	LAMP Ordoñez et al., 2019	LAMP Ordoñez et al., 2019	LAMP Ordoñez et al., 2019	LAMP Cand-23	LAMP Cand-23	LAMP Cand-23	LAMP Cand-23	LAMP Cand-23	LAMP Cand-23	LAMP Cand-23	LAMP Cand-23	LAMP Cand-5	LAMP Cand-5	LAMP Cand-5	LAMP Cand-5	LAMP Cand-5	LAMP Cand-5	LAMP Cand-5	LAMP Cand-5	LAMP Cand-27	LAMP Cand-27	LAMP Cand-27	LAMP Cand-27	LAMP Cand-27	LAMP Cand-27
Isolate_code	Species	VCG	Country	Race	Clade	Target	Result	Ct	Ct SD	Ct SE	n	Result	Ct	Ct SD	Ct SE	At (°C)	At SD	At SE	n	Result	TTR (min:s)	TTR SD	TTR SE	At (°C)	At SD	At SE	n	Result	TTR (min:s)	TTR SD	TTR SE	At (°C)	At SD	At SE	n	Result	TTR (min:s)	TTR SD	TTR SE	At (°C)	At SD	At SE	n	Result	TTR (min:s)	TTR SD	TTR SE	At (°C)	At SD
CAV_300	F. oxysporum f.sp. cubense	01213/16	Indonesia	TR4	A/2	Target	+	27.5	0.2	0.1	2	+	31	1.6	1.1	71.6	0.1	0.1	2	+	08:51	02:21	01:03	84.1	0.2	0.1	5	+	08:19	01:12	00:21	82.9	0.2	0.1	11	+	08:52	00:31	00:22	88.2	0.4	0.3	2	+	07:00			91.8
CAV_3049	F. oxysporum f.sp. cubense	01213/16	Mozambique	TR4	A/2	Target	+	25.5	3.6	1.2	10	+	32.1	4.2	1.3	71.2	0.3	0.1	10	+	08:05	01:36	00:26	83.9	0.4	0.1	13	+	10:53	04:23	01:57	82.4	0.8	0.4	5	+	09:10	04:02	02:20	87.9	0.2	0.1	3	+	06:15			91.7
CAV_3326	F. oxysporum f.sp. cubense	01213/16	Mozambique	TR4	A/2	Target	+	26	0	0	2	+	33.6	1.2	0.8	70.7	0.1	0.1	2	+	07:30	02:21	00:42	84	0.2	0.1	11	+	08:26	04:06	01:05	82.7	0.5	0.1	14	+	08:21	04:10	01:52	88.2	0.3	0.1	5	+	06:07	03:00	02:07	91.8	0.2
CAV_789	F. oxysporum f.sp. cubense	01213/16	Australia	TR4	A/2	Target	+	24.8	3.3	1.3	6	+	32.9	3.7	1.6	71	0.6	0.3	5	+	12:04	08:19	02:13	83.9	0.5	0.1	14	+	11:16	03:28	00:40	82.8	0.5	0.1	26	+	10:34	06:26	01:39	88.2	0.2	0.1	15	+	07:21	01:10	00:21	91.6	0.1
MAY_04	F. oxysporum f.sp. cubense	01213/16	Mayotte	TR4	A/2	Target	+	22.4	0.6	0.3	5	+	29.2	4.6	1.5	71.5	0.8	0.3	9	+	07:23	01:25	00:21	83.9	0.7	0.2	16	+	11:44	03:11	00:33	82.9	0.3	0.1	33	+	11:00	06:51	02:04	88.1	0.2	0	11	-	31:00	00:00	00:00	87.6	0.4
CAV_2087	F. oxysporum f.sp. cubense	01213/16	Malaysia	TR4	A/2	Target	+	19.7	0.3	0.2	2	+	23.7	0.4	0.3	71.9	0	0	2	+	08:48	01:29	01:02	84.2	0.2	0.1	2	+	19:45			81			1	+	14:29			87.9			1	n.t.
CAV_308	F. oxysporum f.sp. cubense	01213/16	Indonesia	TR4	A/2	Target	+	23.2	0	0	2	+	28.9	1.4	0.7	71.6	0.3	0.1	4	+	09:27	02:00	01:24	84.2	0.1	0.1	2	+	26:15			81.4			1	+	15:15			87.7			1	n.t.
CAV_3883	F. oxysporum f.sp. cubense	01213/16	China	TR4	A/2	Target	+	26.6	4.4	2	5	+	28.8	5.2	2.6	71.7	0.3	0.1	4	+	11:42	01:52	00:42	83.6	0.7	0.3	7	+	16:15	02:49	02:00	81.8	1	0.7	2	+	15:19	07:46	03:10	88	0.1	0	6	n.t.
CAV_807	F. oxysporum f.sp. cubense	01213/16	Indonesia	TR4	A/2	Target	+	24.2	4	1.8	5	n.t.								+	21:42	13:09	09:18	83.6	1.1	0.8	2	+	22:30	02:07	01:29	81.1	0	0	2	+	18:45	00:42	00:30	87.7	0.1	0	2	n.t.
CAV_822	F. oxysporum f.sp. cubense	01213/16	Indonesia	TR4	A/2	Target	+	24.5	3.4	1.7	4	n.t.								+	12:57	02:55	02:04	82.8	1.7	1.2	2	+	21:25	07:00	04:02	81	0.2	0.1	3	+	15:42	07:15	02:44	87.9	0.4	0.1	7	n.t.
CAV_831	F. oxysporum f.sp. cubense	01213/16	Indonesia	TR4	A/2	Target	+	20.8			1	+	21.3	2	1.4	72.1	0.6	0.4	2	+	11:27	00:31	00:21	84.1	0.3	0.2	2	+	15:20	03:50	01:34	82.7	0.6	0.3	6	+	13:29			87.7			1	n.t.
CAV_842	F. oxysporum f.sp. cubense	01213/16	Indonesia	TR4	A/2	Target	+	21.6	0.1	0.1	2	+	23.3			71.7			1	+	11:49	00:17	00:12	84	0.3	0.2	2	+	20:45			80.8			1	+	14:45			87.6			1	n.t.
CAV_887	F. oxysporum f.sp. cubense	01213/16	Malaysia	TR4	A/2	Target	+	22.4	0.2	0.1	2	+	27.7	1.1	0.6	71.5	0.2	0.1	4	+	10:47	03:03	02:10	82.7	2	1.4	2	+	20:45			81.1			1	+	14:29			87.8			1	n.t.
GD13	F. oxysporum f.sp. cubense	01213/16	China	TR4	A/2	Target	+	21.2			1	+	26.4	1	0.6	71.6	0.4	0.2	3	+	10:38	00:01	00:00	84	0.1	0.1	2	+	10:41	02:02	01:26	82.9	0	0	2	+	08:14			88.1			1	n.t.
MAY_01	F. oxysporum f.sp. cubense	01213/16	Mayotte	TR4	A/2	Target	+	22.3	0.9	0.2	14	+	28.9	3.3	0.8	71.3	0.3	0.1	15	+	09:55	05:56	01:29	83.7	0.7	0.2	16	+	08:13	00:46	00:07	82.9	0.3	0	37	+	07:14			88.1			1	n.t.
TWN0001	F. oxysporum f.sp. cubense	01213/16	Taiwan	TR4	A/2	Target	+	21.7	0.3	0.2	2	+	26.8	1.4	0.8	71.3	0.4	0.3	3	+	10:29	02:46	01:57	82.8	1.6	1.1	2	+	22:00			81.4			1	+	13:44			87.6			1	n.t.
TWN0002	F. oxysporum f.sp. cubense	01213/16	Taiwan	TR4	A/2	Target	+	21.7			1	+	26.4	1	0.6	71.4	0.2	0.1	3	+	11:22	02:44	01:56	82.7	1.5	1.1	2	+	22:45			81.4			1	+	14:29			87.7			1	n.t.
CAV_3300	F. oxysporum f.sp. cubense	01213/16	Mozambique	TR4	A/2	Target	n.t.					n.t.								+	06:44			84.4			1	+	07:37	00:10	00:07	82.7	0.1	0	2	-	31:00						1	+	06:44			91.7
CAV_3306	F. oxysporum f.sp. cubense	01213/16	Mozambique	TR4	A/2	Target	n.t.					n.t.								+	06:30			84.2			1	+	07:07	00:31	00:22	82.7	0	0	2	-	31:00						1	+	06:44			91.5
CAV_3433	F. oxysporum f.sp. cubense	01213/16	Mozambique	TR4	A/2	Target	n.t.					n.t.								+	06:30			84.5			1	+	07:44	00:21	00:15	82.7	0	0	2	-	31:00						1	+	08:30			91.7
CAV_3466	F. oxysporum f.sp. cubense	01213/16	Mozambique	TR4	A/2	Target	n.t.					n.t.								+	06:44			84.3			1	+	07:30	01:46	01:14	82.8	0	0	2	-	31:00						1	+	09:45			91.6
CAV_3509	F. oxysporum f.sp. cubense	01213/16	Mozambique	TR4	A/2	Target	n.t.					n.t.								+	07:00			84.2			1	+	07:30	00:00	00:00	82.7	0.2	0.1	2	-	31:00						1	+	06:44			91.6
CAV_3621	F. oxysporum f.sp. cubense	01213/16	Mozambique	TR4	A/2	Target	n.t.					n.t.								+	06:30			84.3			1	+	07:15	00:42	00:30	82.7	0	0	2	-	31:00						1	+	06:15			91.7
CAV_914	F. oxysporum f.sp. cubense	01213/16	Malaysia	TR4	A/2	Target	n.t.					n.t.								+	06:00			84.7			1	+	07:37	00:31	00:22	82.8	0	0	2	-	31:00						1	+	07:00			91.7
CAV_2286	F. oxysporum f.sp. cubense	01213/16	Malaysia	TR4	A/2	Target	n.t.					n.t.								+	06:00			84.4			1	+	10:15			83			1	n.t.								n.t.
CAV_2330	F. oxysporum f.sp. cubense	01213/16	Taiwan	TR4	A/2	Target	n.t.					n.t.								+	07:30			84.7			1	+	11:00			83.4			1	n.t.								n.t.
CAV_2948	F. oxysporum f.sp. cubense	01213/16	Oman	TR4	A/2	Target	n.t.					n.t.								+	08:30			84.1			1	+	14:30			83.2			1	n.t.								n.t.
CAV_3918	F. oxysporum f.sp. cubense	01213/16	Philippines	TR4	A/2	Target	n.t.					n.t.								+	07:15			84.4			1	+	11:00			82.1			1	n.t.								n.t.
CAV_4013	F. oxysporum f.sp. cubense	01213/16	Australia	TR4	A/2	Target	n.t.					n.t.								+	07:00			84.5			1	+	13:44			82.9			1	n.t.								n.t.
CAV_604	F. oxysporum f.sp. cubense	01213/16	Indonesia	TR4	A/2	Target	n.t.					n.t.								+	06:15			84.5			1	+	09:30			83.1			1	n.t.								n.t.
MAY_0008	F. oxysporum f.sp. cubense	01213/16	Mayotte	TR4	A/2	Target	+	22.5			1	+	22			72.5			1	+	10:53			83.9			1	+	14:51			82.6			1	n.t.								n.t.
MAY_02	F. oxysporum f.sp. cubense	01213/16	Mayotte	TR4	A/2	Target	+	22.5	0.1	0.1	2	+	31	3.7	1.3	71	0.5	0.2	8	+	09:07			83.8			1	+	08:36	01:21	00:23	82.8	0.2	0.1	12	n.t.								n.t.
MAY_03	F. oxysporum f.sp. cubense	01213/16	Mayotte	TR4	A/2	Target	+	22.4	0.1	0.1	2	+	31.9	0.3	0.2	70.6	0.1	0.1	2	+	12:57			81.3			1	+	10:52	01:14	00:52	83.1	0.3	0.2	2	n.t.								n.t.
MAY_05	F. oxysporum f.sp. cubense	01213/16	Mayotte	TR4	A/2	Target	+	20.1			1	+	23.7			71.8			1	+	09:05			81.4			1	+	07:15			83.3			1	n.t.								n.t.
MAY_06	F. oxysporum f.sp. cubense	01213/16	Mayotte	TR4	A/2	Target	+	18.5			1	+	27.9			72			1	+	08:24			81.2			1	+	06:44			83.4			1	n.t.								n.t.
MAY_07	F. oxysporum f.sp. cubense	01213/16	Mayotte	TR4	A/2	Target	+	18.1			1	+	22			72.1			1	+	10:21			81.3			1	+	09:00			83.3			1	n.t.								n.t.
CAV_300	F. oxysporum f.sp. cubense	01213/16	Indonesia	TR4	A/2	Target	n.t.					n.t.								n.t.								+	08:19	01:12	00:21	82.9	0.2	0.1	11	n.t.								n.t.
LAO0001	F. oxysporum f.sp. cubense	N.D.	Laos	TR4*	A/2	Target	+	22.7			1	+	21.8			72.5			1	+	08:45			84.1			1	+	17:09			83.2			1	n.t.								n.t.
MAY_0013	F. oxysporum f.sp. cubense	N.D.	Mayotte	TR4*	A/2	Target	+	23.2			1	+	22.1			72.5			1	+	10:51			83.9			1	+	12:47	02:52	02:01	82.8	0.3	0.2	2	n.t.								n.t.
MAY_0015	F. oxysporum f.sp. cubense	N.D.	Mayotte	TR4*	A/2	Target	+	24			1	+	22.9			72.7			1	+	09:15			84.2			1	+	17:13			83.3			1	n.t.								n.t.
MAY_0016	F. oxysporum f.sp. cubense	N.D.	Mayotte	TR4*	A/2	Target	+	23.4			1	+	22.6			72.3			1	+	09:15			84.2			1	+	17:51			83.4			1	n.t.								n.t.
MAY_0055	F. oxysporum f.sp. cubense	N.D.	Mayotte	TR4*	A/2	Target	+	22.7			1	+	21.4			72.5			1	+	09:00			84			1	+	17:04			83.1			1	n.t.								n.t.
MAY_0056	F. oxysporum f.sp. cubense	N.D.	Mayotte	TR4*	A/2	Target	+	22.8			1	+	21.4			72.3			1	+	09:15			84.1			1	+	16:31			83.3			1	n.t.								n.t.
MAY_0057	F. oxysporum f.sp. cubense	N.D.	Mayotte	TR4*	A/2	Target	+	23.1			1	+	22.1			72.5			1	+	09:45			84			1	+	17:05			83.1			1	n.t.								n.t.
MAY_0058	F. oxysporum f.sp. cubense	N.D.	Mayotte	TR4*	A/2	Target	+	23			1	+	21.7			72.3			1	+	09:45			84			1	+	17:17			83.2			1	n.t.								n.t.
MAY_0059	F. oxysporum f.sp. cubense	N.D.	Mayotte	TR4*	A/2	Target	+	25.1	0	0	2	+	24.2			72.5			1	+	09:30			84			1	+	16:20			83.2			1	n.t.								n.t.
CAV_095	F. oxysporum f.sp. cubense	0120	South Africa	STR4	A/1	Non_Target	-	36	0	0	3	-	36	0	0				2	-	31:00	00:00	00:00	84			3	-	31:00	00:00	00:00				3	-	31:00	00:00	00:00				2	-	31:00
CAV_289	F. oxysporum f.sp. cubense	0120	Bahia, Brazil	STR4	A/1	Non_Target	n.t.					n.t.								-	31:00						1	-	31:00	00:00	00:00				2	-	31:00						1	-	31:00
CAV_179	F. oxysporum f.sp. cubense	0120	Australia	STR4	A/1	Non_Target	-	36	0	0	2	-	36	0	0				3	-	31:00	00:00	00:00	82.8			2	-	31:00						1	-	31:00	00:00	00:00	88.6			2	n.t.
CAV_092	F. oxysporum f.sp. cubense	0120	South Africa	STR4	A/1	Non_Target	n.t.					n.t.								-	31:00						1	-	31:00						1	n.t.								n.t.
CAV_1067	F. oxysporum f.sp. cubense	0120	Australia	STR4	A/1	Non_Target	n.t.					n.t.								-	31:00	00:00	00:00				2	-	31:00	00:00	00:00				2	n.t.								n.t.
CAV_296	F. oxysporum f.sp. cubense	0120	Honduras	STR4	A/1	Non_Target	n.t.					n.t.								-	31:00						1	-	31:00						1	n.t.								n.t.
CAV_191	F. oxysporum f.sp. cubense	0120/15	Indonesia	STR4	A/1	Non_Target	n.t.					n.t.								-	31:00						1	-	31:00	00:00	00:00				2	-	31:00						1	-	31:00
A28	F. oxysporum f.sp. cubense	0120/15	Australia	STR4	A/1	Non_Target	-	36	0	0	3	-	36	0	0				2	-	31:00	00:00	00:00	83.4	0.2	0.1	5	-	31:00						1	-	31:00						1	n.t.
CAV_190	F. oxysporum f.sp. cubense	0120/15	South Africa	STR4	A/1	Non_Target	-	36	0	0	2	-	36	0	0				2	-	31:00	00:00	00:00	84.1			2	-	31:00						1	-	31:00						1	n.t.
AUS0001_A28	F. oxysporum f.sp. cubense	0120/15	Australia	STR4	A/1	Non_Target	-	36			1	-	36						1	-	31:00						1	-	31:00	00:00	00:00				3	n.t.								n.t.
CAV_299	F. oxysporum f.sp. cubense	0120/15	Nigeria	STR4	A/1	Non_Target	n.t.					n.t.								-	31:00						1	-	31:00						1	n.t.								n.t.
CAV_632	F. oxysporum f.sp. cubense	01210	USA	STR4	A/1	Non_Target	-	36	0	0	2	-	36	0	0				2	-	31:00	00:00	00:00				2	-	31:00	00:00	00:00				2	-	31:00			87.3			1	n.t.
CAV_612	F. oxysporum f.sp. cubense	01215	Costa Rica		A/1	Non_Target	n.t.					n.t.								-	31:00						1	-	31:00	00:00	00:00				2	-	31:00						1	-	31:00
CAV_195	F. oxysporum f.sp. cubense	01219	Indonesia	STR4	A/1	Non_Target	n.t.					n.t.								-	31:00						1	-	31:00	00:00	00:00				2	-	31:00						1	-	31:00
CAV_618	F. oxysporum f.sp. cubense	0122	Philippines	STR4	A/1	Non_Target	-	35.8	0.4	0.2	7	-	36	0	0				7	-	31:00	00:00	00:00	83.5			6	-	31:00	00:00	00:00				6	+	29:50	03:16	00:56	88	0	0	12	-	31:00	00:00	00:00
CAV_181	F. oxysporum f.sp. cubense	0122	Philippines	STR4	A/1	Non_Target	-	36	0	0	2	-	36	0	0				2	-	31:00	00:00	00:00	84.2			3	-	31:00	00:00	00:00				3	-	31:00	00:00	00:00				2	-	31:00
CAV_615	F. oxysporum f.sp. cubense	01227	Philippines		A/1	Non_Target	n.t.					n.t.								+	06:37	00:31	00:22	84.1	0.3	0.2	2	-	31:00	00:00	00:00				2	-	31:00						1	-	31:00
CAV_785	F. oxysporum f.sp. cubense	0126	USA		A/1	Non_Target	-	36	0	0	2	-	36	0	0				3	-	31:00	00:00	00:00				3	-	31:00	00:00	00:00				3	-	31:00	00:00	00:00	89.7			3	-	31:00
CAV_186	F. oxysporum f.sp. cubense	0129	Australia		A/1	Non_Target	n.t.					n.t.								-	31:00						1	-	31:00	00:00	00:00				2	-	31:00						1	-	31:00
CAV_617	F. oxysporum f.sp. cubense	0129/11	Australia	STR4	A/1	Non_Target	n.t.					n.t.								-	31:00						1	-	31:00	00:00	00:00				2	-	31:00						1	-	31:00
CAV_1089	F. oxysporum f.sp. cubense	0129/11	Australia	STR4	A/1	Non_Target	-	36	0	0	3	-	36	0	0				2	-	31:00	00:00	00:00	83.2			2	-	31:00						1	-	31:00						1	n.t.
CAV_600	F. oxysporum f.sp. cubense	SMV 1	Indonesia		A/1	Non_Target	n.t.					n.t.								-	31:00						1	-	31:00	00:00	00:00				2	-	31:00						1	-	31:00
CAV_818	F. oxysporum f.sp. cubense	SMV 2	Indonesia		A/1	Non_Target	n.t.					n.t.								-	31:00						1	-	31:00	00:00	00:00				2	-	31:00						1	-	31:00
CAV_180	F. oxysporum f.sp. cubense	0121	Taiwan	Race 4	A/2	Non_Target	+	34.6	2.2	0.6	12	-	36	0	0				9	-	31:00	00:00	00:00	84			5	-	31:00	00:00	00:00				5	-	31:00	00:00	00:00				8	-	31:00	00:00	00:00
CAV_2318	F. oxysporum f.sp. cubense	0121	Taiwan	Race 4	A/2	Non_Target	n.t.					n.t.								-	31:00						1	-	31:00	00:00	00:00				2	-	31:00						1	-	31:00
TWN0003	F. oxysporum f.sp. cubense	0121	Taiwan	Race 4	A/2	Non_Target	+	20.9	0.1	0.1	2	-	36	0	0				3	-	31:00	00:00	00:00	83.4			2	-	31:00	00:00	00:00				2	-	31:00	00:00	00:00				2	-	31:00	00:00	00:00
CAV_819	F. oxysporum f.sp. cubense	0121	Indonesia	Race 4	A/2	Non_Target	+	26.7	0.1	0.1	2	-	36	0	0				2	-	31:00	00:00	00:00				2	-	31:00						1	-	31:00						1	n.t.
CAV_820	F. oxysporum f.sp. cubense	0121	Indonesia	Race 4	A/2	Non_Target	+	26.1	0.2	0.1	2	-	36	0	0				2	-	31:00	00:00	00:00	83.8			2	-	31:00						1	-	31:00						1	n.t.
CAV_918	F. oxysporum f.sp. cubense	0121	Malaysia	Race 4	A/2	Non_Target	+	25.8	0.3	0.2	2	-	36	0	0				2	-	31:00	00:00	00:00				2	-	31:00						1	-	31:00						1	n.t.
TWN0004	F. oxysporum f.sp. cubense	0121	Taiwan	Race 4	A/2	Non_Target	+	21.1	0	0	2	-	36	0	0	61			3	-	31:00	00:00	00:00				3	-	31:00						1	-	31:00						1	n.t.
TWN0005	F. oxysporum f.sp. cubense	0121	Taiwan	Race 4	A/2	Non_Target	+	20.9	0	0	2	-	36	0	0				2	-	31:00						1	-	31:00						1	-	31:00						1	n.t.
TWN0006_A27	F. oxysporum f.sp. cubense	0121	Taiwan	Race 4	A/2	Non_Target	+	32.8	6.4	3.2	4	-	36	0	0				6	-	31:00	00:00	00:00	84.1	0	0	7	-	31:00	00:00	00:00				4	-	31:00	00:00	00:00				2	n.t.
CAV_616	F. oxysporum f.sp. cubense	SMV 3	Philippines		A/2	Non_Target	n.t.					n.t.								-	31:00						1	-	31:00	00:00	00:00				2	+	06:00	00:00	00:00	88.6	0	0	2	-	31:00
CAV_188	F. oxysporum f.sp. cubense	01212	Tanzania	Race 1	B/4	Non_Target	-	36	0	0	2	-	36	0	0				2	-	31:00	00:00	00:00	84.2			3	-	31:00	00:00	00:00				3	-	31:00	00:00	00:00				2	-	31:00
CAV_623	F. oxysporum f.sp. cubense	01220	Australia	Race 1	B/4	Non_Target	n.t.					n.t.								-	31:00						1	-	31:00	00:00	00:00				2	-	31:00						1	-	31:00
CAV_853	F. oxysporum f.sp. cubense	01222	Malaysia	Race 1	B/4	Non_Target	n.t.					n.t.								-	31:00						1	-	31:00	00:00	00:00				2	-	31:00						1	-	31:00
CAV_620	F. oxysporum f.sp. cubense	01228	Philippines	Race 1	B/4	Non_Target	n.t.					n.t.								-	31:00						1	-	31:00	00:00	00:00				2	-	31:00						1	-	31:00
CAV_898	F. oxysporum f.sp. cubense	01229	Philippines	Race 1	B/4	Non_Target	n.t.					n.t.								-	31:00						1	-	31:00	00:00	00:00				2	-	31:00						1	-	31:00
CAV_1910	F. oxysporum f.sp. cubense	01232	India	Race 1	B/4	Non_Target	n.t.					n.t.								-	31:00						1	-	31:00	00:00	00:00				2	-	31:00						1	-	31:00
CAV_1970	F. oxysporum f.sp. cubense	01233	Sri Lanka	Race 1	B/4	Non_Target	n.t.					n.t.								-	31:00						1	-	31:00	00:00	00:00				2	-	31:00						1	-	31:00
CAV_2407	F. oxysporum f.sp. cubense	01236	Bangladesh	Race 1	B/4	Non_Target	n.t.					n.t.								-	31:00						1	-	31:00	00:00	00:00				2	-	31:00						1	-	31:00
CAV_183	F. oxysporum f.sp. cubense	0124	Australia	Race 1	B/4	Non_Target	n.t.					n.t.								-	31:00						1	-	31:00	00:00	00:00				2	-	31:00						1	-	31:00
CAV_184	F. oxysporum f.sp. cubense	0124	Australia	Race 1	B/4	Non_Target	-	36	0	0	2	-	36	0	0				2	-	31:00	00:00	00:00	85.8			2	-	31:00						1	-	31:00						1	n.t.
CAV_968	F. oxysporum f.sp. cubense	0124	India	Race 1	B/4	Non_Target	-	36	0	0	4	-	36	0	0				3	-	31:00	00:00	00:00				3	-	31:00	00:00	00:00				3	-	31:00	00:00	00:00				2	n.t.
TWN0007_A33	F. oxysporum f.sp. cubense	0124/25	Taiwan	Race 1	B/4	Non_Target	-	36			1	-	36						1	-	31:00						1	-	31:00	00:00	00:00				4	n.t.								n.t.
CAV_606	F. oxysporum f.sp. cubense	0124/5	Thailand	Race 1	B/4	Non_Target	n.t.					n.t.								-	31:00						1	-	31:00	00:00	00:00				2	-	31:00						1	-	31:00
CAV_967	F. oxysporum f.sp. cubense	0124/5	Philippines	Race 1	B/4	Non_Target	n.t.					n.t.								-	31:00						1	-	31:00	00:00	00:00				2	-	31:00						1	-	31:00
CAV_997	F. oxysporum f.sp. cubense	0124/5/8	Tanzania	Race 1	B/4	Non_Target	-	36	0	0	4	-	36	0	0				4	-	31:00	00:00	00:00	83.8			3	-	31:00	00:00	00:00				2	-	31:00						1	n.t.
CAV_185	F. oxysporum f.sp. cubense	0125	Philippines	Race 1	B/4	Non_Target	-	36	0	0	2	-	36	0	0				2	-	31:00	00:00	00:00	83.7			2	-	31:00	00:00	00:00				2	+	23:15	10:57	07:45	87.9			2	n.t.
CAV_2037	F. oxysporum f.sp. cubense	0128	Bangladesh	Race 1	B/4	Non_Target	n.t.					n.t.								-	31:00						1	-	31:00	00:00	00:00				2	-	31:00						1	-	31:00
CAV_893	F. oxysporum f.sp. cubense	0128	Australia	Race 1	B/4	Non_Target	n.t.					n.t.								-	31:00						1	-	31:00	00:00	00:00				2	-	31:00						1	-	31:00
CAV_3496	F. oxysporum f.sp. cubense	0128	Mozambique	Race 1	B/4	Non_Target	-	36	0	0	4	-	36	0	0				3	-	31:00	00:00	00:00	82.7			3	-	31:00	00:00	00:00				4	-	31:00	00:00	00:00				2	n.t.
CAV_1004	F. oxysporum f.sp. cubense	0128/20	Vietnam	Race 1	B/4	Non_Target	n.t.					n.t.								-	31:00						1	-	31:00	00:00	00:00				2	-	31:00						1	-	31:00
CAV_624	F. oxysporum f.sp. cubense	SMV 4	Philippines	Race 1	B/4	Non_Target	n.t.					n.t.								-	31:00						1	-	31:00	00:00	00:00				2	-	31:00						1	-	31:00
CAV_1927	F. oxysporum f.sp. cubense	SMV 5	India	Race 1	B/4	Non_Target	n.t.					n.t.								-	31:00						1	-	31:00	00:00	00:00				2	-	31:00						1	-	31:00
CAV_1933	F. oxysporum f.sp. cubense	SMV 6	India	Race 1	B/4	Non_Target	n.t.					n.t.								-	31:00						1	-	31:00	00:00	00:00				2	-	31:00						1	-	31:00
HND0001_A40	F. oxysporum f.sp. cubense		Honduras	Race 1	B/4	Non_Target	-	36			1	-	36						1	-	31:00	00:00	00:00				2	-	31:00	00:00	00:00				7	-	31:00						1	-	31:00
AUS0005_A32	F. oxysporum f.sp. cubense		Australia	Race 1	B/4	Non_Target	-	36			1	-	36						1	-	31:00						1	-	31:00	00:00	00:00				2	n.t.								n.t.
COM0001_A34	F. oxysporum f.sp. cubense		Comores	Race 1	B/4	Non_Target	-	36			1	-	36						1	-	31:00						1	-	31:00	00:00	00:00				2	n.t.								n.t.
CAV_189	F. oxysporum f.sp. cubense	01214	Malawi	Race 1	B/5	Non_Target	n.t.					n.t.								-	31:00						1	-	31:00	00:00	00:00				2	-	31:00						1	-	31:00
MWI0001	F. oxysporum f.sp. cubense	01214	Malawi	Race 1	B/5	Non_Target	-	36	0	0	5	-	36	0	0				3	-	31:00	00:00	00:00	84.1			3	-	31:00	00:00	00:00				4	-	31:00	00:00	00:00				2	n.t.
MWI0002	F. oxysporum f.sp. cubense	01214	Malawi	Race 1	B/5	Non_Target	-	36	0	0	3	-	36	0	0				2	-	31:00	00:00	00:00				2	-	31:00	00:00	00:00				2	-	31:00						1	n.t.
MWI0003	F. oxysporum f.sp. cubense	01214	Malawi	Race 1	B/5	Non_Target	-	36			1	-	36						1	-	31:00						1	-	31:00	00:00	00:00				2	n.t.								n.t.
MWI0005	F. oxysporum f.sp. cubense	01214	Malawi	Race 1	B/5	Non_Target	-	36	0	0	2	-	36						1	-	31:00						1	-	31:00	00:00	00:00				2	n.t.								n.t.
CAV_1833	F. oxysporum f.sp. cubense	01231	Philippines		B/5	Non_Target	n.t.					n.t.								-	31:00						1	-	31:00	00:00	00:00				2	-	31:00						1	-	31:00
CAV_1036	F. oxysporum f.sp. cubense	0123	Philippines		B/6	Non_Target	-	36	0	0	3	-	36	0	0				3	-	31:00	00:00	00:00	83.9	0.5	0.2	5	-	31:00	00:00	00:00				3	-	31:00	00:00	00:00				2	-	31:00
CAV_939	F. oxysporum f.sp. cubense	0123	Thailand		B/6	Non_Target	n.t.					n.t.								-	31:00						1	-	31:00	00:00	00:00				2	-	31:00						1	-	31:00
CAV_194	F. oxysporum f.sp. cubense	01218	Indonesia		B/7	Non_Target	n.t.					n.t.								-	31:00						1	-	31:00	00:00	00:00				2	-	31:00						1	-	31:00
CAV_2267	F. oxysporum f.sp. cubense	01234	Sri Lanka		B/7	Non_Target	n.t.					n.t.								-	31:00						1	-	31:00	00:00	00:00				2	-	31:00						1	-	31:00
CAV_2281	F. oxysporum f.sp. cubense	01235	Malaysia		B/7	Non_Target	n.t.					n.t.								-	31:00						1	-	31:00	00:00	00:00				2	-	31:00						1	-	31:00
CAV_2271	F. oxysporum f.sp. cubense	SMV 10	Malaysia		B/7	Non_Target	n.t.					n.t.								-	31:00						1	-	31:00	00:00	00:00				2	-	31:00						1	-	31:00
CAV_1011	F. oxysporum f.sp. cubense	01230	Thailand		B/8	Non_Target	n.t.					n.t.								-	31:00						1	-	31:00	00:00	00:00				2	-	31:00						1	-	31:00
CAV_1024	F. oxysporum f.sp. cubense	01226	Mexico		C/3	Non_Target	-	36	0	0	2	-	36	0	0				3	-	31:00	00:00	00:00	83.6	0.4	0.2	7	-	31:00	00:00	00:00				3	-	31:00	00:00	00:00	88			6	-	31:00
CAV_1025	F. oxysporum f.sp. cubense	01226	Mexico		C/3	Non_Target	-	36			1	-	36	0	0				2	-	31:00	00:00	00:00	83.8			4	-	31:00	00:00	00:00				5	-	31:00	00:00	00:00				4	-	31:00	00:00	00:00
CAV_1026	F. oxysporum f.sp. cubense	01226	Mexico		C/3	Non_Target	-	36	0	0	2	-	36	0	0				2	-	31:00	00:00	00:00	83.6			4	-	31:00	00:00	00:00				2	-	31:00	00:00	00:00				2	-	31:00
AUS0003_A30	F. oxysporum f.sp. cubense		Australia	Race 1	UNK	Non_Target	-	36	0	0	4	-	36	0	0				3	-	31:00	00:00	00:00	83.7			4	-	31:00	00:00	00:00				4	-	31:00	00:00	00:00				2	n.t.
Reunion_8.5	F. oxysporum f.sp. cubense		Reunion Island	Race 1	UNK	Non_Target	-	36	0	0	4	-	36	0	0				2	-	31:00	00:00	00:00				2	-	31:00	00:00	00:00				2	-	31:00						1	n.t.
AUS0002_A29	F. oxysporum f.sp. cubense		Australia	Race 1	UNK	Non_Target	-	36			1	-	36						1	-	31:00						1	-	31:00	00:00	00:00				2	n.t.								n.t.
AUS0004_A31	F. oxysporum f.sp. cubense		Australia	Race 1	UNK	Non_Target	-	36			1	-	36						1	-	31:00						1	-	31:00	00:00	00:00				2	n.t.								n.t.
RUN0001	F. oxysporum f.sp. cubense		Reunion Island	Race 1	UNK	Non_Target	-	36			1	-	36						1	-	31:00						1	-	31:00						1	n.t.								n.t.
CAV_531	F. oxysporum		South Africa	Endophyte		Non_Target	-	36	0	0	2	-	36	0	0				2	+	08:30	01:49	00:49	84.5	0.6	0.3	5	-	31:00	00:00	00:00				5	-	31:00						1	-	31:00	00:00	00:00
CAV_529	F. oxysporum					Non_Target	n.t.					n.t.								-	31:00						1	-	31:00	00:00	00:00				2	-	31:00						1	-	31:00
CAV_530	F. oxysporum		South Africa	Endophyte		Non_Target	n.t.					n.t.								-	31:00						1	-	31:00	00:00	00:00				2	-	31:00						1	-	31:00
CAV_1904	F. oxysporum		India			Non_Target	-	36	0	0	2	-	36	0	0				2	-	31:00	00:00	00:00	83.8			2	-	31:00	00:00	00:00				3	-	31:00	00:00	00:00	88.3			2	n.t.
CAV_1965	F. oxysporum					Non_Target	-	36	0	0	2	-	36	0	0				2	-	31:00	00:00	00:00	84			2	-	31:00						1	-	31:00						1	n.t.
CAV_2133	F. oxysporum		Cambodia			Non_Target	-	36	0	0	2	-	36	0	0				2	-	31:00	00:00	00:00	83.5			3	-	31:00	00:00	00:00				2	-	31:00						1	n.t.
CAV_535	F. oxysporum			Endophyte		Non_Target	-	36	0	0	2	-	36	0	0				2	-	31:00	00:00	00:00				2	-	31:00	00:00	00:00				4	-	31:00						1	n.t.
Fo_1517	F. oxysporum		France			Non_Target	-	36			1	-	36						1	-	31:00	00:00	00:00				2	-	31:00	00:00	00:00				3	-	31:00	00:00	00:00				2	n.t.
Fo_1650	F. oxysporum		France			Non_Target	-	36			1	-	36						1	-	31:00	00:00	00:00				2	-	31:00	00:00	00:00				3	-	31:00	00:00	00:00	88.6			3	n.t.
Fo_1989	F. oxysporum					Non_Target	-	36			1	-	36						1	-	31:00	00:00	00:00				2	-	31:00	00:00	00:00				2	-	31:00			70.3			1	n.t.
MAY_0019	F. oxysporum		Mayotte			Non_Target	-	36	0	0	2	-	36						1	-	31:00						1	-	31:00						1	n.t.								n.t.
CAV_369	F. fujikuroi					Non_Target	-	36	0	0	2	-	36	0	0				2	-	31:00	00:00	00:00	83.3	0.3	0.1	7	-	31:00	00:00	00:00				12	-	31:00	00:00	00:00				2	n.t.
CAV_370	F. fujikuroi					Non_Target	-	36	0	0	2	-	36	0	0				2	-	31:00	00:00	00:00	84.3			3	-	31:00	00:00	00:00				11	-	31:00	00:00	00:00				2	n.t.
CAV_372	F. graminearum					Non_Target	-	36	0	0	4	-	36	0	0				4	-	31:00	00:00	00:00	84.1			4	-	31:00	00:00	00:00				12	+	25:22	06:45	03:22	87.6	0.1	0.1	4	n.t.
FIJ028	P. fijiensis					Non_Target	-	36	0	0	3	-	36	0	0				4	-	31:00			83.2			1	-	31:00	00:00	00:00				2	-	31:00						1	n.t.
PNG017	P. fijiensis					Non_Target	-	36	0	0	2	-	36	0	0				2	-	31:00	00:00	00:00				2	-	31:00	00:00	00:00				2	-	31:00						1	n.t.
PNG168	P. fijiensis					Non_Target	-	36	0	0	6	-	36	0	0				2	-	31:00	00:00	00:00	83.7			3	-	31:00						1	-	31:00						1	n.t.
Fo_0047	F. oxysporum Fo47		France			Non_Target	-	36			1	-	36						1	-	31:00	00:00	00:00				2	-	31:00	00:00	00:00				3	-	31:00	00:00	00:00				2	n.t.
Fo_0798	F. oxysporum PHRC474		France			Non_Target	-	36			1	-	36						1	-	31:00	00:00	00:00				2	-	31:00	00:00	00:00				3	-	31:00	00:00	00:00				2	n.t.
Focy_1691	F. oxysporum f.sp. cyclamini					Non_Target	-	36			1	-	36						1	-	31:00	00:00	00:00				2	-	31:00	00:00	00:00				2	-	31:00	00:00	00:00				2	n.t.
Foli_0347	F. oxysporum f.sp. lini					Non_Target	-	36	0	0	2	-	36						1	-	31:00	00:00	00:00				3	-	31:00	00:00	00:00	79.6	9.9	4.9	4	-	31:00	00:00	00:00	87.3			2	n.t.
Foly_0046	F. oxysporum f.sp. lycopersici					Non_Target	-	36			1	-	36						1	-	31:00	00:00	00:00				2	-	31:00	00:00	00:00				4	-	31:00						1	n.t.
Fome_0680	F. oxysporum f.sp. melonis					Non_Target	-	36			1	-	36						1	-	31:00	00:00	00:00				2	-	31:00	00:00	00:00				3	-	31:00	00:00	00:00				2	n.t.
Fomed_0000	F. oxysporum f.sp. medicaginis					Non_Target	-	36			1	-	36						1	-	31:00	00:00	00:00				2	-	31:00	00:00	00:00				3	-	31:00	00:00	00:00				2	n.t.
Forl_0045	F. oxysporum f.sp. radicis-lycopersici					Non_Target	-	36			1	-	36						1	-	31:00	00:00	00:00				2	-	31:00	00:00	00:00				3	-	31:00	00:00	00:00				2	n.t.
Forv_1765	F. oxysporum f.sp. radicisvanilla		Reunion Island			Non_Target	-	36			1	-	36						1	-	31:00	00:00	00:00				2	-	31:00	00:00	00:00				3	-	31:00						1	n.t.
Fova_1185	F. oxysporum f.sp. vanilla		Reunion Island			Non_Target	-	36	0	0	2	-	36						1	+	08:46	00:49	00:24	84.6	0.4	0.2	4	-	31:00	00:00	00:00	68.6			5	-	31:00	00:00	00:00				2	n.t.
Fova_1184	F. oxysporum f.sp. vanilla		Madagascar			Non_Target	-	36	0	0	2	-	36						1	-	31:00	00:00	00:00				3	-	31:00	00:00	00:00	86.6			3	-	31:00	00:00	00:00	86.7			2	n.t.
Fovs_1773	F. oxysporum f.sp. vasinfectum		Côte d'Ivoire			Non_Target	-	36			1	-	36						1	-	31:00	00:00	00:00				2	-	31:00	00:00	00:00				4	-	31:00	00:00	00:00				2	n.t.
MAY_0018	Fusarium f.sp.		Mayotte			Non_Target	-	36			1	-	36			61.8			1	-	31:00						1	-	31:00						1	n.t.								n.t.
MAY_0020	Fusarium f.sp.		Mayotte			Non_Target	-	36			1	-	36						1	-	31:00						1	-	31:00						1	n.t.								n.t.
Moko5	Ralstonia solanacearum					Non_Target	n.t.					n.t.								n.t.								-	31:00						1	n.t.								n.t.
StebU-8126	F. oxysporum f.sp. cepae					Non_Target	-	36	0	0	2	-	36						1	-	31:00						1	-	31:00	00:00	00:00				3	-	31:00						1	n.t.
StebU-8127	F. oxysporum f.sp. cepae					Non_Target	-	36	0	0	2	-	36						1	-	31:00						1	-	31:00	00:00	00:00				2	-	31:00						1	n.t.
Results column meanings; +: Positive, -: Negative, n.t.: Not tested.
Abreviations; TTR: Average Time To Result (mins:s), At: Annealing temperature peak (°C), SD: Standard Deviation, SE: Standard Error, n: number of samples tested.
For a LAMP test result to be considered positive, the mean TTR had to be below the minimum threshold temperature: 30:00 (mins:s)
For a qPCR test result to be considered positive, the Ct has to be lower than 35 cycles
A value of 31:00 (mins:s) and 36 was asigned to the TTR and Ct respectively for the absence of signal (negative outcome) of a test
TR4*: Foc-TR4 isolates in which the VCG had not been yet determined
[truncated: 2 more columns]
