# Supplementary material for: Comparative genomics-based development of a LAMP assay for rapid and reliable in-field detection of Fusarium oxysporum f. sp. cubense tropical race 4
Source: PLoS One. 2026 Apr 29;21(4):e0347645. doi: 10.1371/journal.pone.0347645 (PMC13127957; doi:10.1371/journal.pone.0347645)
Supplement: S6 Table — (XLSX) [file pone.0347645.s010.xlsx]

## Sheet: Sensitivity_5ul_rxns
Sensitivity test	Dilution	LAMP Cand-23	LAMP Cand-23	LAMP Cand-23	LAMP Cand-23	LAMP Cand-23	LAMP Cand-23	LAMP Cand-23	LAMP Cand-23	LAMP Ordoñez et al., 2019	LAMP Ordoñez et al., 2019	LAMP Ordoñez et al., 2019	LAMP Ordoñez et al., 2019	LAMP Ordoñez et al., 2019	LAMP Ordoñez et al., 2019	LAMP Ordoñez et al., 2019	LAMP Ordoñez et al., 2019	qPCR Aguayo et al., 2017	qPCR Aguayo et al., 2017	qPCR Aguayo et al., 2017	qPCR Aguayo et al., 2017	qPCR Aguayo et al., 2017	qPCR Matthews et al., 2020	qPCR Matthews et al., 2020	qPCR Matthews et al., 2020	qPCR Matthews et al., 2020	qPCR Matthews et al., 2020	qPCR Matthews et al., 2020	qPCR Matthews et al., 2020	qPCR Matthews et al., 2020
Sensitivity test	Dilution	Result	TTR (min:s)	TTR SD	TTR SE	At (°C)	At SD	At SE	n	Result	TTR (min:s)	TTR SD	TTR SE	At (°C)	At SD	At SE	n	Result	Ct	Ct SD	Ct SE	n	Result	Ct	Ct SD	Ct SE	At (°C)	At SD	At SE	n
Conidia dilutions on plant tissue	105 cell/µl	+	12:55	02:45	01:07	82.8	0.2	0.1	6	+	13:52	00:28	00:14	83.9	0.4	0.2	4	+	31.8	0.3	0.2	4	-	36	0	0				8
Conidia dilutions on plant tissue	104 cell/µl	+	23:42	06:59	03:07	82.7	0.1	0.1	5	+	27:18	04:25	02:12	83.6	0.3	0.2	4	-	35.3	0.7	0.4	4	-	36	0	0				6
Conidia dilutions on plant tissue	103 cell/µl	+	29:39	03:01	01:20	82.9	0.3	0.2	5	-	31:00	00:00	00:00				4	-	36	0	0	8	-	36	0	0				6
Conidia dilutions on plant tissue	102 cell/µl	n.t.								-	31:00	00:00	00:00				4	-	36	0	0	6	-	36	0	0				2
Conidia dilutions on plant tissue	10 cell/µl	n.t.								-	31:00	00:00	00:00				4	-	36	0	0	6	-	36	0	0				2
Conidia dilutions on plant tissue	1.0 cell/µl	n.t.								-	31:00	00:00	00:00				4	-	36	0	0	6	-	36	0	0				2
Conidia dilutions on plant tissue	0 cell/µl	n.t.								-	31:00	00:00	00:00				3	-	36	0	0	2	-	36						1
Plasmid dilutions on plant tissue	106 copy/µl	+	07:37	00:55	00:27	82.3	0.3	0.1	4	n.t.								n.t.					n.t.
Plasmid dilutions on plant tissue	105 copy/µl	+	08:30	01:15	00:43	82.3	0.3	0.2	3	n.t.								n.t.					n.t.
Plasmid dilutions on plant tissue	104 copy/µl	+	10:25	02:11	01:15	82.1	0.3	0.2	3	n.t.								n.t.					n.t.
Plasmid dilutions on plant tissue	103 copy/µl	+	11:44	00:39	00:22	82.4	0.1	0.1	3	n.t.								n.t.					n.t.
Plasmid dilutions on plant tissue	102 copy/µl	+	13:41	01:42	00:51	82.3	0.4	0.2	4	n.t.								n.t.					n.t.
Plasmid dilutions on plant tissue	10 copy/µl	+	20:21	06:48	02:09	82.3	0.3	0.1	10	n.t.								n.t.					n.t.
Plasmid dilutions on plant tissue	1 copy/µl	-	31:00	00:00	00:00	82.5			6	n.t.								n.t.					n.t.
Plasmid dilutions on plant tissue	0 copy/µl	-	31:00	00:00	00:00				3	n.t.								n.t.					n.t.
Plasmid dilutions	108 copy/µl	+	05:49	00:31	00:18	82.9	0.1	0.1	3	n.t.								n.t.					n.t.
Plasmid dilutions	107 copy/µl	+	06:30	00:39	00:22	82.9	0.1	0.1	3	n.t.								n.t.					n.t.
Plasmid dilutions	106 copy/µl	+	07:44	01:24	01:00	82.9	0.2	0.1	2	n.t.								n.t.					n.t.
Plasmid dilutions	105 copy/µll	+	09:41	01:24	00:42	83.1	0.4	0.2	4	n.t.								n.t.					n.t.
Plasmid dilutions	104 copy/µl	+	10:04	00:17	00:09	83.2	0.5	0.3	3	n.t.								n.t.					n.t.
Plasmid dilutions	103 copy/µl	+	11:49	01:45	01:00	83.2	0.5	0.3	3	n.t.								n.t.					n.t.
Plasmid dilutions	102 copy/µl	+	18:07	04:01	01:02	82.8	0.4	0.1	15	n.t.								n.t.					n.t.
Plasmid dilutions	10 copy/µl	+	28:16	04:44	01:25	82.7	0.2	0.1	11	n.t.								n.t.					n.t.
Plasmid dilutions	1.0 copy/µl	-	31:00	00:00	00:00				4	n.t.								n.t.					n.t.
Results column meanings; +: Positive, -: Negative, n.t.: Not tested, N.C: Unclear (Some consistent signal above the minimum thresholds).
Abreviations; TTR: Average Time To Result (mins:s), At: Annealing temperature peak (°C), SD: Standard Deviation, SE: Standard Error, n: number of samples tested.
For a LAMP test result to be considered positive, the mean TTR had to be below the minimum threshold temperature: 30:00 (mins:s)
For a qPCR test result to be considered positive, the Ct has to be lower than 35 cycles
A value of 31:00 (mins:s) and 36 was asigned to the TTR and Ct respectively for the absence of signal (negative outcome) of a test

## Sheet: Sensitivity_1ul_rxns
Sensitivity test	Dilution	LAMP Cand-23	LAMP Cand-23	LAMP Cand-23	LAMP Cand-23	LAMP Cand-23	LAMP Cand-23	LAMP Cand-23	LAMP Cand-23	LAMP Ordoñez et al., 2019	LAMP Ordoñez et al., 2019	LAMP Ordoñez et al., 2019	LAMP Ordoñez et al., 2019	LAMP Ordoñez et al., 2019	LAMP Ordoñez et al., 2019	LAMP Ordoñez et al., 2019	LAMP Ordoñez et al., 2019	qPCR Aguayo et al., 2017	qPCR Aguayo et al., 2017	qPCR Aguayo et al., 2017	qPCR Aguayo et al., 2017	qPCR Aguayo et al., 2017	qPCR Matthews et al., 2020	qPCR Matthews et al., 2020	qPCR Matthews et al., 2020	qPCR Matthews et al., 2020	qPCR Matthews et al., 2020	qPCR Matthews et al., 2020	qPCR Matthews et al., 2020	qPCR Matthews et al., 2020
Sensitivity test	Dilution	Result	TTR (min:s)	TTR SD	TTR SE	At (°C)	At SD	At SE	n	Result	TTR (min:s)	TTR SD	TTR SE	At (°C)	At SD	At SE	n	Result	Ct	Ct SD	Ct SE	n	Result	Ct	Ct SD	Ct SE	At (°C)	At SD	At SE	n
Conidia dilutions on plant tissue	105 cell/µl	+	16:35	04:53	02:49	82.7	0.1	0.1	3	+	15:10	01:07	00:39	84.5	0.4	0.3	3	+	31.8	0.3	0.2	4	-	36	0	0				8
Conidia dilutions on plant tissue	104 cell/µl	-	30:10	03:18	00:49	83.2	1.4	0.3	16	+	27:49	06:35	02:11	83.8	0.7	0.2	9	-	35.3	0.7	0.4	4	-	36	0	0				6
Conidia dilutions on plant tissue	103 cell/µl	n.t.								-	31:00	00:00	00:00				2	-	36	0	0	8	-	36	0	0				6
Conidia dilutions on plant tissue	102 cell/µl	n.t.								n.t.								-	36	0	0	6	-	36	0	0				2
Conidia dilutions on plant tissue	10 cell/µl	n.t.								n.t.								-	36	0	0	6	-	36	0	0				2
Conidia dilutions on plant tissue	1.0 cell/µl	n.t.								n.t.								-	36	0	0	6	-	36	0	0				2
Conidia dilutions on plant tissue	0 cell/µl	n.t.								n.t.								-	36	0	0	2	-	36						1
Plasmid dilutions on plant tissue	106 copy/µl	+	07:00	00:14	00:08	82.9	0.4	0.2	3	n.t.								n.t.					n.t.
Plasmid dilutions on plant tissue	105 copy/µl	+	08:14	00:21	00:10	82.9	0.2	0.1	4	n.t.								n.t.					n.t.
Plasmid dilutions on plant tissue	104 copy/µl	+	09:22	00:28	00:14	83	0.2	0.1	4	n.t.								n.t.					n.t.
Plasmid dilutions on plant tissue	103 copy/µl	+	12:15	01:05	00:37	82.9	0.2	0.1	3	n.t.								n.t.					n.t.
Plasmid dilutions on plant tissue	102 copy/µl	+	19:51	05:27	01:49	82.7	0.2	0.1	9	n.t.								n.t.					n.t.
Plasmid dilutions on plant tissue	10 copy/µl	+	27:15	07:04	02:14	83	0.7	0.2	10	n.t.								n.t.					n.t.
Plasmid dilutions on plant tissue	1 copy/µl	-	31:00	00:00	00:00				4	n.t.								n.t.					n.t.
Plasmid dilutions	108 copy/µl	+	06:35	00:08	00:05	82.7	0.1	0.1	3	n.t.								n.t.					n.t.
Plasmid dilutions	107 copy/µl	+	07:39	00:08	00:05	82.8	0.1	0.1	3	n.t.								n.t.					n.t.
Plasmid dilutions	106 copy/µl	+	09:25	00:48	00:27	82.8	0.1	0.1	3	n.t.								n.t.					n.t.
Plasmid dilutions	105 copy/µll	+	10:48	00:56	00:28	82.8	0.1	0	4	n.t.								n.t.					n.t.
Plasmid dilutions	104 copy/µl	+	11:32	00:53	00:21	82.9	0.4	0.2	6	n.t.								n.t.					n.t.
Plasmid dilutions	103 copy/µl	+	13:13	01:05	00:23	82.9	0.4	0.1	8	n.t.								n.t.					n.t.
Plasmid dilutions	102 copy/µl	+	25:42	06:26	01:22	83	0.7	0.2	22	n.t.								n.t.					n.t.
Plasmid dilutions	10 copy/µl	-	31:00	00:00	00:00	85.1			10	n.t.								n.t.					n.t.
Plasmid dilutions	1.0 copy/µl	-	31:00	00:00	00:00				4	n.t.								n.t.					n.t.
Results column meanings; +: Positive, -: Negative, n.t.: Not tested, N.C: Unclear (Some consistent signal above the minimum thresholds).
Abreviations; TTR: Average Time To Result (mins:s), At: Annealing temperature peak (°C), SD: Standard Deviation, SE: Standard Error, n: number of samples tested.
For a LAMP test result to be considered positive, the mean TTR had to be below the minimum threshold temperature: 30:00 (mins:s)
For a qPCR test result to be considered positive, the Ct has to be lower than 35 cycles
A value of 31:00 (mins:s) and 36 was asigned to the TTR and Ct respectively for the absence of signal (negative outcome) of a test
