# Supplementary material for: Comparative genomics-based development of a LAMP assay for rapid and reliable in-field detection of Fusarium oxysporum f. sp. cubense tropical race 4
Source: PLoS One. 2026 Apr 29;21(4):e0347645. doi: 10.1371/journal.pone.0347645 (PMC13127957; doi:10.1371/journal.pone.0347645)
Supplement: S7 Table — (XLSX) [file pone.0347645.s011.xlsx]

## Sheet: Field_Summary
Dataset	Plant	Variety	Plant part	Genotype	VCG (If known)	LAMP Cand-23								LAMP Ordoñez et al., 2019								qPCR Matthews et al., 2020
						Result	TTR (min:s)	TTR SD	TTR SE	At (°C)	At SD	At SE	n	Result	TTR (min:s)	TTR SD	TTR SE	At (°C)	At SD	At SE	n	Result	Ct	Ct SD	Ct SE	At (°C)	At SD	At SE	n
Field - Indonesia	Plant_1	Pisang Kepok	Pseudostem	ABB		-	31:00						1	-	31:00						1	-	36						1
Field - Indonesia	Plant_2	Cavendish	Pseudostem	AAA		-	31:00						1	-	31:00						1	-	36	0	0				3
Field - Indonesia	Plant_3	Cavendish	Pseudostem	AAA		-	31:00						1	-	31:00						1	-	36	0	0				2
Field - Indonesia	Plant_4	Cavendish	Pseudostem	AAA		-	31:00	00:00	00:00				2	-	31:00						1	-	36	0	0				3
Field - Indonesia	Plant_5		Pseudostem	AAA		-	31:00						1	-	31:00						1	-	36	0	0	76.8			2
Field - Indonesia	Plant_6		Pseudostem	AAA		-	31:00						1	-	31:00						1	n.t.
Field - Indonesia	Plant_7		Pseudostem	AAA		-	31:00						1	-	31:00						1	-	35.5	0.7	0.5	76.2			2
Field - Indonesia	Plant_8		Pseudostem	AAA		-	31:00						1	-	31:00						1	-	36	0	0				3
Field - Indonesia	Plant_9	Pisang Nangka	Fruit	AAA		-	31:00						1	-	31:00						1	-	36	0	0				4
Field - Indonesia			Pseudostem	AAA		-	31:00						1	-	31:00						1	-	36	0.1	0	75			2
Field - Indonesia			Core_Pseudostem	AAA		-	31:00						1	-	31:00						1	+	33.8	1.9	1.1	75.2	0	0	3
Field - Indonesia	Plant_10	Balbisiana	Core_Pseudostem	AAA		-	31:00						1	-	31:00						1	-	36						1
Field - Indonesia	Plant_11	Pisang Kepok	Fruit	ABB		-	31:00						1	-	31:00						1	-	36	0	0	75.3			3
Field - Indonesia			Core_Pseudostem	ABB		-	31:00						1	-	31:00	00:00	00:00				2	+	34.1	1.6	0.9	74.9	0.1	0.1	3
Field - Indonesia			Pseudostem	ABB		-	31:00						1	-	31:00						1	-	36	0	0				3
Field - Indonesia			Peduncle	ABB		-	31:00						1	-	31:00						1	-	36	0	0				3
Field - Indonesia	Plant_12	Pisang Barangan	Rhizome	AAA		-	31:00						1	-	31:00						1	-	36	0	0				3
Field - Indonesia			Pseudostem	AAA		-	31:00						1	-	31:00						1	+	33.8	1.9	1.1	75.1	0	0	3
Field - Indonesia	Plant_13		Pseudostem	AAA		+	26:30	05:13	02:36	83.1	0.3	0.2	4	+	25:40	09:14	05:20	84.1			3	-	36	0	0	60.9	0.8	0.6	2
Field - Indonesia	Plant_14		Pseudostem	AAA		+	20:03	06:40	02:59	83.1	0.3	0.1	5	+	21:45			84			1	+	30.6	4.7	2.7	75.1	0.1	0.1	3
Field - Indonesia			Rhizome	AAA		+	12:21	01:32	00:30	83	0.1	0	9	+	18:45	11:07	06:25	84.3	0.3	0.2	3	+	34.1	1.8	1	73	6.2	3.6	3
Field - Indonesia	Plant_15	Ambon hijau	Pseudostem	AAA		-	31:00						1	-	31:00						1	+	34.8	1.7	1.2	74.2			2
Field - Indonesia	Plant_16	Balbisiana	Fruit	AAA		-	31:00	00:00	00:00				2	-	31:00						1	-	36	0	0				3
Field - Indonesia			Core_Pseudostem	AAA		+	14:45			83.1			1	-	31:00						1	+	31.3	1	0.7	75.8	0.1	0.1	2
Field - Indonesia			Pseudostem	AAA		+	14:01	02:46	00:55	83	0.2	0.1	9	+	10:20	00:56	00:32	84.5	0.3	0.1	3	+	33.3	3.7	1.6	71	7.5	3.3	5
Field - Indonesia			Pseudostem	AAA		+	09:45	01:08	00:39	83.4	0.2	0.1	3	+	08:45			84.2			1	-	36			60.8			1
Field - Indonesia			Core_Pseudostem	AAA		-	31:00						1	-	31:00						1	-	36	0	0	62			5
Field - Indonesia			Fruit	AAA		-	31:00						1	-	31:00						1	-	36	0	0	60.6			3
Field - Indonesia	Plant_17	Pisang Barangan	Pseudostem	AAA		-	31:00						1	-	31:00						1	+	33.5	2.2	1.3	74.9	0	0	3
Field - Indonesia			Pseudostem	AAA		-	31:00						1	-	31:00						1	-	36	0	0				3
Field - Indonesia	Plant_18	Pisang Nangka	Fruit	AAA		-	31:00						1	-	31:00	00:00	00:00				2	-	36	0	0				3
Field - Indonesia			Core_Pseudostem	AAA		-	31:00						1	-	31:00						1	-	36	0	0				3
Field - Indonesia			Pseudostem	AAA		-	31:00						1	-	31:00						1	-	36	0	0				3
Field - Indonesia			Rhizome	AAA		-	31:00						1	-	31:00						1	+	34.2	1.6	0.9	74.6	0	0	3
Field - Indonesia			Rhizome	AAA		n.t.								-	31:00						1	n.t.
Field - Indonesia	Plant_19		Peduncle	AAA		-	31:00						1	-	31:00	00:00	00:00				2	-	36	0	0				2
Field - Indonesia			Fruit	AAA		-	31:00						1	-	31:00						1	-	36	0	0				2
Field - Indonesia			Core_Pseudostem	AAA		-	31:00						1	-	31:00						1	-	36	0	0				2
Field - Indonesia	Plant_20	Pisang Nangka	Fruit	AAA		-	31:00						1	-	31:00						1	-	36	0	0				2
Field - Indonesia			Pseudostem	AAA		-	31:00						1	-	31:00						1	-	36	0	0				2
Field - Indonesia			Rhizome	AAA		-	31:00						1	-	31:00						1	-	36	0	0				2
Field - Indonesia	Plant_21	Pisang Awak	Fruit	ABB		-	31:00						1	-	31:00	00:00	00:00				2	-	36	0	0				2
Field - Indonesia			Peduncle	ABB		-	31:00						1	-	31:00	00:00	00:00				2	-	36	0	0				2
Field - Indonesia			Pseudostem	ABB		-	31:00						1	-	31:00	00:00	00:00				2	-	36	0	0				2
Field - Indonesia			Core_Pseudostem	ABB		-	31:00						1	-	31:00	00:00	00:00				2	-	36	0	0				2
Field - Indonesia			Petiole	ABB		-	31:00						1	-	31:00						1	-	36	0	0				2
Field - Indonesia			Peduncle	ABB		-	31:00						1	-	31:00						1	-	36	0	0				2
Field - Indonesia			Rhizome	ABB		-	31:00						1	-	31:00						1	-	36	0	0				2
Field - Indonesia	Plant_22	Pisang Nangka	Pseudostem	AAA		-	31:00						1	-	31:00						1	-	36	0	0				2
Field - Indonesia			Pseudostem	AAA		-	31:00						1	-	31:00						1	-	36	0	0				2
Field - Indonesia	Plant_23	Pisang Raja	Pseudostem	AAA		-	31:00						1	-	31:00						1	-	36	0	0				2
Field - Indonesia			Core_Pseudostem	AAA		-	31:00						1	-	31:00						1	n.t.
Field - Indonesia			Peduncle	AAA		-	31:00	00:00	00:00				12	+	13:27	07:53	02:59	84.5	0.1	0	7	+	34.8	1.1	0.6	75.2	0.1	0.1	3
Field - Indonesia	Plant_24	Pisang Kepok	Fruit	ABB		-	31:00						1	-	31:00						1	n.t.
Field - Indonesia			Pseudostem	ABB		-	31:00						1	-	31:00						1	+	30.8	0.1	0.1	74.9	0.1	0.1	2
Field - Indonesia	Plant_25	Pisang Nangka	Pseudostem	AAA		-	31:00	00:00	00:00				2	-	31:00	00:00	00:00				2	-	36	0	0				2
Field - Indonesia			True_Stem	AAA		-	31:00	00:00	00:00				2	-	31:00						1	+	32.5	0.2	0.1	74.7	0	0	2
Field - Indonesia			Rhizome	AAA		-	31:00	00:00	00:00				2	-	31:00						1	-	36	0	0				2
Field - Indonesia	Plant_26	Pisang Barangan	Pseudostem	AAA		-	31:00	00:00	00:00				2	-	31:00						1	+	32.6	0.7	0.5	75.1	0.1	0.1	2
Field - Indonesia			Rhizome	AAA		-	31:00						1	-	31:00						1	n.t.
Field - Indonesia			Peduncle	AAA		-	31:00						1	-	31:00						1	+	31.6	0.2	0.1	75.1	0	0	2
Field - Indonesia	Plant_27		Rhizome	AAA		-	31:00	00:00	00:00				2	-	31:00	00:00	00:00				2	-	36						1
Field - Indonesia			Pseudostem	AAA		+	22:00	08:11	04:43	83	0.1	0.1	3	+	15:51	01:14	00:52	84	0	0	2	+	29.1	0.1	0.1	75.8	0.1	0.1	2
Field - Indonesia	Plant_28		Rhizome	AAA		+	23:33	05:29	02:44	83.1	0.3	0.1	4	+	10:37	01:26	00:43	84.2	0.1	0	4	+	31.7	0.2	0.2	75.3	0	0	2
Field - Indonesia			Pseudostem	AAA		+	21:54	06:50	03:03	83.2	0.3	0.1	5	+	15:56	00:26	00:18	84.1	0.3	0.2	2	+	33.5	2.1	1.2	75	0	0	3
Field - Indonesia	Plant_29		Rhizome	AAA		+	18:11	06:03	03:01	83.2	0.2	0.1	4	+	10:41	00:15	00:11	84.3	0	0	2	+	33.3	0.4	0.3	75	0.1	0.1	2
Field - Indonesia			Pseudostem	AAA		+	21:00	07:14	03:37	83.2	0	0	4	+	13:40	03:38	02:34	84.1	0	0	2	+	29	0.1	0.1	75.6	0	0	2
Field - Indonesia	Plant_30	Pisang Barangan	Rhizome	AAA		-	31:00	00:00	00:00				5	-	31:00	00:00	00:00	83.7			2	-	36	0	0				3
Field - Indonesia			Pseudostem	AAA		+	22:00	12:43	09:00	83.1			2	+	27:53	04:24	03:07	83.8			2	+	34.9	1.3	0.7	75.3	0.8	0.4	4
Field - Indonesia	Plant_31	Pisang Klotok	Rhizome	ABB		-	31:00	00:00	00:00				2	-	31:00						1	-	36	0	0				2
Field - Indonesia			Pseudostem	ABB		-	31:00						1	-	31:00						1	-	35.7	0.4	0.3	75.2			2
Field - Indonesia	Plant_32	Pisang Barangan	Rhizome	AAA		-	31:00	00:00	00:00				3	-	31:00						1	-	36	0	0				2
Field - Indonesia			Pseudostem	AAA		-	31:00						1	-	31:00						1	n.t.
Field - Comoros	Comoros_1	Cavendish		AAA		+	14:21			83.3			1	n.t.								+	22.7			78.3			1
Field - Comoros	Comoros_2			AAA		+	16:35			83.4			1	n.t.								+	27			78.3			1
Field - Comoros	Comoros_3			AAA		-	31:00						1	n.t.								-	36						1
Field - Comoros	Comoros_4			AAA		+	15:33			83.9			1	n.t.								+	31			78.3			1
Field - Comoros	Comoros_5			AAA		+	18:20			83.5			1	n.t.								+	30.9			78.2			1
Field - Comoros	Comoros_6			AAA		-	31:00						1	n.t.								-	36						1
Field - Comoros	Comoros_7			AAA		+	14:21			83.6			1	n.t.								+	24.4			78.2			1
Field - Comoros	Comoros_8	Other				+	15:44			83.6			1	n.t.								+	27			78.2			1
Field - Vietnam	Vietnam_1	Pisang Awak		ABB	0124/5/22	-	31:00						1	n.t.								-	36						1
Field - Vietnam	Vietnam_2	Cavendish		AAA	01213/16	+	14:43			83.7			1	n.t.								+	24.6			78.3			1
Field - Vietnam	Vietnam_3			AAA	01213/16	+	13:36			83.8			1	n.t.								+	22.7			78.3			1
Field - Vietnam	Vietnam_4	Pisang Awak		ABB	0124/22	-	31:00						1	n.t.								-	36						1
Field - Vietnam	Vietnam_5			ABB	0124/22	-	31:00						1	n.t.								-	36						1
Field - Vietnam	Vietnam_6	Cavendish		AAA	01213/16	+	18:04			84			1	n.t.								+	29.9			78			1
Field - Vietnam	Vietnam_7	Pisang Awak		ABB	0124/5/22	-	31:00						1	n.t.								-	36						1
Field - Vietnam	Vietnam_8			ABB	0124/22	-	31:00						1	n.t.								-	36						1
Results column meanings; +: Positive, -: Negative, n.t.: Not tested, N.C: Unclear (Some consistent signal above the minimum thresholds).
Abreviations; TTR: Average Time To Result (mins:s), At: Annealing temperature peak (°C), SD: Standard Deviation, SE: Standard Error, n: number of samples tested.
For a LAMP test result to be considered positive, the mean TTR had to be below the minimum threshold temperature: 30:00 (mins:s), and the At had to be between ± 3 °C from the reference At for each LAMP system.
For a qPCR test result to be considered positive, the Ct has to be lower than 35 cycles.
A value of 31:00 (mins:s) and 36 was asigned to the TTR and Ct respectively for the absence of signal (negative outcome) of a test

## Sheet: Glasshouse_Summary
Dataset	Treatment	Plant	Plant Part	Sample	Extraction	External_Sympthoms	Internal_Sympthoms	LAMP Cand-23						LAMP Ordoñez et al., 2019						qPCR Aguayo et al., 2017				qPCR Matthews et al., 2020
								Result	TTR (min:s)	TTR SD	At (°C)	At SD	n	Result	TTR (min:s)	TTR SD	At (°C)	At SD	n	Result	Ct	Ct SD	n	Result	Ct	Ct SD	At (°C)	At SD	n
Glasshouse Inoculation	Infected - Millet	GrosMichel_152_2	Pseudostem	Pseudostem - Core	Qiagen	4	5	+	19:30		82.4		1	N.C	34:40	10:35	83.8	0.6	9	+	35	0.5	2	-	45	0			3
Glasshouse Inoculation	Infected - Millet			Pseudostem - Slice	Qiagen	4	5	+	10:15		82.6		1	+	10:30	01:08	83.4	0.7	3	+	26.8	0	2	N.C	38.3	0.3	70.2	1	4
Glasshouse Inoculation	Infected - Millet		Rhizome	Rhizome - Punch Mean	Qiagen	4	5	+	12:15	00:38	82.6	0.2	4	+	11:11	01:08	83.6	0.6	4	+	28.3	0.2	2	-	43.7	2.2	70.1		3
Glasshouse Inoculation	Infected - Millet	GrosMichel_144	Pseudostem	Pseudostem - Slice	Qiagen	3	4	+	13:29		82.6		1	n.t.						n.t.				+	29.1	0.1	75.3	0	2
Glasshouse Inoculation	Infected - Millet		Rhizome	Rhizome - Punch	Qiagen	3	4	+	12:05	04:22	82.8	0.4	2	n.t.						n.t.				+	22	0	75.2	0	2
Glasshouse Inoculation	Infected - Millet	MAY_13_1	Pseudostem	Pseudostem - Slice	Qiagen	3	4	+	15:29		82.4		1	+	16:15		83.6		1	n.t.				+	28.2	0.1	75.2	0	2
Glasshouse Inoculation	Infected - Millet		Rhizome	Rhizome - Punch	Qiagen	3	4	-	40:00	00:00	82.9		2	+	10:15		83.7		1	n.t.				-	45	0			2
Glasshouse Inoculation	Infected - Millet	GrosMichel_156_4	Pseudostem	Pseudostem - Slice	Qiagen	3	4	+	10:00		82.6		1	n.t.						n.t.				+	22.5	0	75.2	0	2
Glasshouse Inoculation	Infected - Millet		Rhizome	Rhizome - Punch	Qiagen	3	4	+	09:00		82.4		1	n.t.						n.t.				+	21.1	0.1	75	0	2
Glasshouse Inoculation	Infected - Millet	CAV902_144_1	Pseudostem	Pseudostem - Core	Qiagen	2	4	n.t.						-	40:00	00:00			4	-	45	0	3	-	45	0			3
Glasshouse Inoculation	Infected - Millet			Pseudostem - Slice	Qiagen	2	4	-	40:00				1	-	40:00	00:00			3	-	45	0	3	-	45	0			3
Glasshouse Inoculation	Infected - Millet		Rhizome	Rhizome - Punch Mean	Qiagen	2	4	-	40:00				1	-	40:00	00:00			3	+	38.5	1.1	3	-	45	0			3
Glasshouse Inoculation	Infected - Millet	Formosana_180_3	Pseudostem	Pseudostem - Core	Qiagen	2	3	-	40:00				1	-	40:00	00:00			4	-	42.9	3.6	3	-	45	0			3
Glasshouse Inoculation	Infected - Millet			Pseudostem - Slice	Qiagen	2	3	-	40:00				1	-	40:00	00:00			4	+	38.4	1	2	-	45	0			4
Glasshouse Inoculation	Infected - Millet		Rhizome	Rhizome - Punch Mean	Qiagen	2	3	n.t.						N.C	30:17	12:44	83.3	0.6	15	+	32.8	1.4	2	-	44.6	0.8			4
Glasshouse Inoculation	Infected - Millet	GrosMichel_145	Pseudostem	Pseudostem - Slice	Qiagen	2	3	+	16:29		82.4		1	n.t.						n.t.				+	28.2	0.4	75.2	0	2
Glasshouse Inoculation	Infected - Millet		Rhizome	Rhizome - Punch	Qiagen	2	3	+	12:15		82.5		1	n.t.						n.t.				+	23.4	0.1	75.3	0	2
Glasshouse Inoculation	Infected - Millet	GrosMichel_143	Pseudostem	Pseudostem - Slice	Qiagen	2	3	-	40:00	00:00			2	n.t.						n.t.				+	32.2	0.1	75.3	0	2
Glasshouse Inoculation	Infected - Millet		Rhizome	Rhizome - Punch	Qiagen	2	3	+	18:22	04:25	82.3	0.2	2	n.t.						n.t.				+	28.1	0.1	75.1	0.1	2
Glasshouse Inoculation	Infected - Millet	MAY_13_4	Pseudostem	Pseudostem - Slice	Qiagen	2	3	N.C	25:22	10:04	82.4	0.2	2	N.C	27:45	06:00	84.1	0.6	2	n.t.				+	29.7	0.1	75.5	0	2
Glasshouse Inoculation	Infected - Millet		Rhizome	Rhizome - Punch	Qiagen	2	3	N.C	24:09	09:54	82.7	0.2	15	N.C	22:14	08:21	84.1	0.4	3	n.t.				-	45	0			2
Glasshouse Inoculation	Infected - Millet	Cirad_938_79	Pseudostem	Pseudostem - Slice	Qiagen	2	3	+	24:30		82.1		1	n.t.						n.t.				+	31	0.9	75.3	0.1	2
Glasshouse Inoculation	Infected - Millet		Rhizome	Rhizome - Punch	Qiagen	2	3	+	21:30		82.2		1	n.t.						n.t.				+	30.4	0.1	75.2	0	2
Glasshouse Inoculation	Infected - Millet	CAV_902_51	Pseudostem	Pseudostem - Slice	Qiagen	1	3	-	40:00				1	-	40:00				1	n.t.				-	39.5	7.8	75.3		2
Glasshouse Inoculation	Infected - Millet		Rhizome	Rhizome - Punch	Qiagen	1	3	-	40:00				1	-	40:00				1	n.t.				-	39.5	7.8	75.3		2
Glasshouse Inoculation	Infected - Millet	MAY_13_3	Pseudostem	Pseudostem - Slice	Qiagen	2	2	-	40:00				1	-	40:00				1	n.t.				-	40.1	6.9	75.8		2
Glasshouse Inoculation	Infected - Millet		Rhizome	Rhizome - Punch	Qiagen	2	2	-	40:00				1	-	40:00				1	n.t.				-	45	0			2
Glasshouse Inoculation	Infected - Millet	Calcuta4_163_2	Pseudostem	Pseudostem - Slice	Qiagen	2	2	n.t.						n.t.						n.t.				+	30	0.5	75.3	0.1	2
Glasshouse Inoculation	Infected - Millet		Rhizome	Rhizome - Punch	Qiagen	2	2	+	18:45		82.3		1	n.t.						n.t.				-	45	0			2
Glasshouse Inoculation	Infected - Millet	CAV_902_46	Pseudostem	Pseudostem - Slice	Qiagen	2	2	-	40:00				1	-	40:00				1	n.t.				-	39.2	8.2	75.2		2
Glasshouse Inoculation	Infected - Millet		Rhizome	Rhizome - Punch	Qiagen	2	2	-	40:00				1	-	40:00				1	n.t.				+	35.6	0.9	75.3	0	2
Glasshouse Inoculation	Infected - Millet	Calcuta4_169_1	Pseudostem	Pseudostem - Core	Qiagen	2	1	n.t.						-	40:00				1	-	45	0	2	-	45	0			2
Glasshouse Inoculation	Infected - Millet			Pseudostem - Slice	Qiagen	2	1	-	40:00				1	-	40:00				1	-	42	3.5	4	-	45	0			2
Glasshouse Inoculation	Infected - Millet		Rhizome	Rhizome - Punch Mean	Qiagen	2	1	-	40:00				1	-	40:00				1	-	43	3.5	3	-	45	0			3
Glasshouse Inoculation	Infected - Suspension	IDN_110_137		Rhizome - Punch Mean	Qiagen	2	1	n.t.						-	40:00	00:00			2	-	45	0	4	n.t.
Glasshouse Inoculation	Infected - Suspension		Pseudostem	Pseudostem - Core	Qiagen	2	1	n.t.						-	40:00				1	-	45	0	4	n.t.
Glasshouse Inoculation	Infected - Suspension			Pseudostem - Slice	Qiagen	2	1	n.t.						-	40:00	00:00			2	-	45	0	4	n.t.
Glasshouse Inoculation	Infected - Millet	CAV_902_55		Pseudostem - Slice	Qiagen	2	1	+	20:00		82.4		1	-	40:00				1	n.t.				+	32.3	0.5	75.3	0	2
Glasshouse Inoculation	Infected - Millet		Rhizome	Rhizome - Punch	Qiagen	2	1	-	40:00		82.3		1	-	40:00				1	n.t.				-	45	0			2
Glasshouse Inoculation	Non Infected	GrosMichel_207_NI	Pseudostem	Pseudostem - Core	Qiagen	1	1	-	40:00		83		1	n.t.						-	45	0	2	-	45				1
Glasshouse Inoculation	Non Infected			Pseudostem - Slice	Qiagen	1	1	-	40:00				1	-	40:00				1	-	45	0	2	-	45				1
Glasshouse Inoculation	Non Infected	CAV_902_210		Pseudostem - Core	Qiagen	1	1	n.t.						-	40:00	00:00			2	-	45		1	-	45	0			4
Glasshouse Inoculation	Non Infected			Pseudostem - Slice	Qiagen	1	1	n.t.						-	40:00	00:00			3	-	44	1.8	3	-	45	0			3
Glasshouse Inoculation	Non Infected		Rhizome	Rhizome - Punch Mean	Qiagen	1	1	n.t.						-	40:00	00:00			3	-	45	0	2	-	45	0			3
Glasshouse Inoculation	Non Infected	CIRAD_938_228	Pseudostem	Pseudostem - Core	Qiagen	1	1	n.t.						-	40:00				1	-	45	0	4	n.t.
Glasshouse Inoculation	Non Infected			Pseudostem - Slice	Qiagen	1	1	n.t.						n.t.						-	45	0	4	n.t.
Glasshouse Inoculation	Non Infected		Rhizome	Rhizome - Punch Mean	Qiagen	1	1	n.t.						n.t.						-	45	0	4	n.t.
Results column meanings; +: Positive, -: Negative, n.t.: Not tested, N.C: Unclear (Some consistent signal above the minimum thresholds).
Abreviations; TTR: Average Time To Result (mins:s), At: Annealing temperature peak (°C), SD: Standard Deviation, n: number of samples tested.
For a LAMP test result to be considered positive, the mean TTR+SD had to be below the minimum threshold temperature: 30:00 (mins:s), and the At had to be between ± 3 °C from the reference At for each LAMP system.
For a qPCR test result to be considered positive, the Ct has to be lower than 40 cycles, and considered unclear if some consistent amplifications between 40-42 cycles.

## Sheet: Contingency_Tables
LAMP Cand-23 vs. qPCR Matthews et al., 2020
	Field_Comoros		Field_Indonesia		Field_Vietnam		Glasshouse		TOTAL FIELD		TOTAL
	LAMP+	LAMP-	LAMP+	LAMP-	LAMP+	LAMP-	LAMP+	LAMP-	LAMP+	LAMP-	LAMP+	LAMP-
Ref. qPCR +	6	0	10	11	3	0	15	4	19	11	34	15
Ref. qPCR -	0	2	2	43	0	5	2	13	2	50	4	63
n. Samples	6	2	12	54	3	5	17	17	21	61	38	78
Total n. Samples	8		66		8		34		82		116
Pos. agreement	100%		83.3%		100%		88.2%		90.5%		89.5%
Neg. agreement	100%		79.6%		100%		76.5%		82%		80.8%
Total agreement	100%		80.3%		100%		82.4%		84.1%		83.6%
Cohen's kappa (± SD)	1 (±0)		0.49 (±0.12)		1 (±0)		0.65 (±0.13)		0.64 (±0.09)		0.65 (±0.07)
McNemar's Chi-sq.			4.92				0.17		4.92		5.26
p-value (Chi-sq.)			0.0265				0.6831		0.0265		0.0218
Sensitivity (SE)	100%		47.6%		100%		78.9%		63.3%		69.4%
Specificity (SP)	100%		95.6%		100%		86.7%		96.2%		94%
Accuracy (AC)	100%		80.3%		100%		82.4%		84.1%		83.6%
Positive Predictive Value (PPV)	100%		83.3%		100%		88.2%		90.5%		89.5%
Negative Predictive Value (NPV)	100%		79.6%		100%		76.5%		82%		80.8%
LAMP Ordoñez 2019 vs. qPCR Matthews et al., 2020
	Field_Indonesia		Glasshouse		TOTAL FIELD		TOTAL
	LAMP+	LAMP-	LAMP+	LAMP-	LAMP+	LAMP-	LAMP+	LAMP-
Ref. qPCR +	10	11	6	4	10	11	16	15
Ref. qPCR -	2	43	2	16	2	43	4	59
n. Samples	12	54	8	20	12	54	20	74
Total n. Samples	66		28		66		94
Pos. agreement	83.3%		75%		83.3%		80%
Neg. agreement	79.6%		80%		79.6%		79.7%
Total agreement	80.3%		78.6%		80.3%		79.8%
Cohen's kappa (± SD)	0.49 (±0.12)		0.51 (±0.17)		0.49 (±0.12)		0.5 (±0.1)
McNemar's Chi-sq.	4.92		0.17		4.92		5.26
p-value (Chi-sq.)	0.0265		0.6831		0.0265		0.0218
Sensitivity (SE)	47.6%		60%		47.6%		51.6%
Specificity (SP)	95.6%		88.9%		95.6%		93.7%
Accuracy (AC)	80.3%		78.6%		80.3%		79.8%
Positive Predictive Value (PPV)	83.3%		75%		83.3%		80%
Negative Predictive Value (NPV)	79.6%		80%		79.6%		79.7%
LAMP Cand-23 vs. LAMP Ordoñez et al., 2019
	Field_Indonesia		Glasshouse		TOTAL FIELD		TOTAL
	LAMP+	LAMP-	LAMP+	LAMP-	LAMP+	LAMP-	LAMP+	LAMP-
Ref. LAMP +	11	1	6	1	11	1	17	2
Ref. LAMP -	1	53	1	14	1	53	2	67
n. Samples	12	54	7	15	12	54	19	69
Total n. Samples	66		22		66		88
Pos. agreement	91.7%		85.7%		91.7%		89.5%
Neg. agreement	98.1%		93.3%		98.1%		97.1%
Total agreement	97%		90.9%		97%		95.5%
Cohen's kappa (± SD)	0.9 (±0.07)		0.79 (±0.14)		0.9 (±0.07)		0.87 (±0.07)
McNemar's Chi-sq.	0.5		0.5		0.5		0.25
p-value (Chi-sq.)	0.4795		0.4795		0.4795		0.6171
Sensitivity (SE)	91.7%		85.7%		91.7%		89.5%
Specificity (SP)	98.1%		93.3%		98.1%		97.1%
Accuracy (AC)	97%		90.9%		97%		95.5%
Positive Predictive Value (PPV)	91.7%		85.7%		91.7%		89.5%
Negative Predictive Value (NPV)	98.1%		93.3%		98.1%		97.1%
